# Supplementary material for: Single-Cell Transcriptomic Profiling Reveals Regional Differences in the Prefrontal and Entorhinal Cortex of Alzheimer’s Disease Brain
Source: Int J Mol Sci. 2025 May 19;26(10):4841. doi: 10.3390/ijms26104841 (PMC12112128; doi:10.3390/ijms26104841)
Supplement: Supplementary file 1 [file ijms-26-04841-s001.zip › Supplementary Tables.xlsx]

## Sheet: Supplementary Table S1
Supplementary Table S1 : Patient pathology and clinical history. Clinical traits of the individuals involved in this study, including age, gender, post mortem interval (PMI), diagnosis, ApoE genotype and amyloid pathology.
Case#	Age	Gender	PMI	Diagnosis	ApoE	Braak	Abeta plaque
EC_AD1_AD2 donor 1	91	Male	8	AD	NA	VI	Numerous diffuse and neuritic Abeta plaque
EC_AD1_AD2 donor 2	83.8	Male	10	AD	E3/E4	VI	Numerous diffuse and neuritic Abeta plaque
EC_AD3_AD4 donor 1	67.8	Female	21	AD	NA	VI	Numerous diffuse and neuritic Abeta plaque
EC_AD3_AD4 donor 2	83	Female	34	AD	E3/E3	VI	Numerous diffuse and neuritic Abeta plaque
EC_AD5_AD6 donor 1	73	Male	9.5	AD	E4/E4	VI	Numerous diffuse and neuritic Abeta plaque
EC_AD5_AD6 donor 2	74.6	Male	30	AD	E3/E4	VI	Numerous diffuse and neuritic Abeta plaque
EC_Ct1_Ct2 donor 1	67.3	Female	24	Control	E3/E3		Occasional diffuse plaque in cortex
EC_Ct1_Ct2 donor 2	82.7	Female	28.5	Control	E3/E3		None
EC_Ct3_Ct4 donor 1	72.6	Male	42.5	Control	E3/E3		None
EC_Ct3_Ct4 donor 2	75.6	Male	46	Control	E3/E4		None
EC_Ct5_Ct6 donor 1	77.5	Male	53.5	Control	E3/E3		None
EC_Ct5_Ct6 donor 2	82.7	Male	27	Control	E2/E4		None
PFC_AD1	60	Female	18.75	AD	E3/E3	VI	Numerous diffuse and neuritic Abeta plaque
PFC_AD2	63	Male	21.25	AD	E3/E3	VI	Numerous diffuse and neuritic Abeta plaque
PFC_AD3	69	Male	12	AD	E3/E4	V	Numerous diffuse and neuritic Abeta plaque
PFC_AD4	71	Male	14	AD	E4/E4	VI	Numerous diffuse and neuritic Abeta plaque
PFC_AD5	72	Female	11.5	AD	E4/E4	VI	Numerous diffuse and neuritic Abeta plaque
PFC_AD6	84	Male	13.75	AD	E3/E4	V	Numerous diffuse and neuritic Abeta plaque
PFC_AD7	85	Male	58	AD	E3/E4	IV	Numerous diffuse and neuritic Abeta plaque
PFC_AD8	95	Male	27	AD	E3/E4	IV	Numerous diffuse and neuritic Abeta plaque
PFC_con1	74	Female	39.5	Control	E3/E3		None
PFC_con2	78	Male	51.5	Control	E3/E3		None
PFC_con3	79	Female	48	Control	E3/E3		None
PFC_con4	85	Male	30.5	Control	E3/E3		None
PFC_con5	90	Male	5.5	Control	E2/E3		None
PFC_con6	93	Male	34.5	Control	E2/E3		None
PFC_con7	94	Female	29.5	Control	E3/E4		None
PFC_con8	56	Male	27.5	Control	None		None
PFC_con9	56	Male	19	Control	None		None
PFC_con10	69	Male	52	Control	None		None

## Sheet: Supplementary Table S2
Supplementary Table S2: The overlapping DEGs for PFC and EC.
Astro	Micro	Endo	Ex	Inhib	Oligo	OPC	Unknown					:
CD44	PTPRG	PRKCH	KHDRBS2	SLIT2	CTNNA2	RNF220	NEGR1									:
CNTNAP2	APOE	ERG	CHRM3	LRFN5	LINC01099	NEAT1	KAZN
PLCE1	DIRC3	DACH1	STMN2	SNTG1		XYLT1	ALDH1L1
VCAN	TPRG1	CYBA	CBLN2	CTNNA2		ST18	RYR2
AQP4	KAZN	ITGA1	HS6ST3	EPHA6		KCTD8	ROBO2
GFAP	DISC1	ST6GALNAC3	CNP	SLC8A1		SHISA9	NRG1
	GPC5	XAF1	RGS7	LRRC4C			SYT1
	PTPRC	PREX2	DGKB	GRIA3			LRRTM4
	CHSY3	MSN	CACNA2D3	ZMAT4			FGF14
	MSR1	TIMP3	SNTG1	CADPS			NOVA1
	PIK3R5	ARL15	DPP6	GRM5			PDZRN4
	ZNF804A	IRAK3	ATRNL1	CACNB4			OXR1
	ERBB4	RGS7	NOVA1	KCNAB1			SFMBT2
	MCTP1	LDLRAD3	SLC1A3	RYR2			CD44
	CTNNA2	LEPR	SLC6A1	NEGR1			DPP6
	DPP10	ARHGAP29	GRIA4	NXPH1			NRXN3
	LAT2	TSHZ2	CAMK2A	MDGA2			HECW1
	ARL15	SLCO1A2	VSNL1	SOX5			ATP8A2
	CNTN5	NDUFA4L2	MARCKS	LRRTM4			GRIA4
	FGF14	FGF12	ERBB4	TENM2			EFNA5
	NEBL	LHFPL3	CLU	FGF12			TENM2
	BST2	PRR5L		ATRNL1			GRM5
	B2M	CEP112		SOX6			DLGAP1
	IQGAP2	THSD7A		KIAA1217			LINC01608
	SAMD4A	GFAP					LPAR1
	TMEM156	CGNL1					CHSY3
	PCED1B	SOX5					KCNH8
	PRKG1	PCDH15					CNKSR2
	DTNA	FOS					LRRC4C
	TENM2	COL5A3					MAN1A1
	STAB1	KHDRBS2					SLC8A1
	ADGRG1	A2M					CSMD1
	RYR3	DPP10					SVIL
	ADGRV1	ERBB4					GPR37
	NRXN3	OPCML					TRPM3
	OXR1	LRRTM4					SLC7A2
	RGS1	BMP2K					TMEM144
	GPR183	OSBPL10					EXT1
	FOS	ADGRL2					COL5A2
	SRGN	CFH					ADAM12
		HS3ST2					PLXDC2
		SP100					CNTNAP5
		CMTM8					SGCZ
		MT2A					HEPH
		ANGPT2					PCDH15
		LRRC4C					PLP1
		RORA					CHL1
		SAT1					MOBP
		SLC35F1					ATP10B
		MDGA2					AGBL4
		NEDD9					SLC4A4
		CNP					SRGAP2B
		CADPS2					ARHGAP28
		FAM19A2					ADAM33
		GRIK2					TENM3
		LAMA4					SVEP1
		ELOVL7					LRFN5
		PTPRB					CNTNAP2
		UACA					NR2F2
		BST2					TSHZ3
		RNF144B					MTUS2
		CNTNAP5					AGBL1
		PTPRZ1					TENM4
		GRIA4					HIF3A
		GBE1					SNCAIP
		MECOM					CNTN5
		CHL1					HS3ST5
		GRIA1					RIMS2
		BRINP3					PALM2
		SLC6A12					EPN2
		GNA14					DOCK11
		SEMA5A					COL21A1
		USP6NL					DDR2
		DAB1					F3
		SRGAP2					GRIN2B
		ST8SIA6					FAT3
		APOLD1					TNR
		ETS1					LPL
		MMP16					HGF
		EPB41L4A					SLC24A3
		ITGA6					ELF1
		ADAMTS9					ANKRD30BL
		CRYAB					APOE
		RASGRF2					COL11A1
		IFITM2					KCNQ5
		ANKRD30BL					KCTD8
		OPHN1					ANGPTL4
		CTNNA2					HIGD1B
		VRK2					SORCS1
		CCK					COL4A2
		SRGAP2C					A2M
		FAM19A1					GRM8
		ABCB1					VSNL1
		PPP1R14A					PDLIM5
		HIF1A-AS2					EPHA3
		IGFBP7					GPC5
		PLCB4					FOXP2
		SHROOM4					PARD3
		PDGFRB					ERG
		TBL1X					COL24A1
		GJA1					DNAH11
		KCNIP4					ATRNL1
		GALNT13					RBMS3
		HIGD1B					HIF1A-AS2
		PDLIM5					KLF12
		EBF1					NEBL
		IFITM3					LDLRAD3
		PDE1C					ADIRF
		ETV6					PLCL1
		STXBP5L					EPAS1
		MYO1E					C1orf61
		ARHGAP31					FLT1
		TOX					AHCYL2
		LRCH1					SLC30A10
		MYOF					MIR4300HG
		RREB1					DOCK7
		PHACTR1					ABCA6
		RAP2C-AS1					DGKH
		PLXDC2					PRRX1
		RNF152					SNTB1
		GRM7					ARHGAP10
		KCNQ3					CADPS2
		CDH6					TNS3
		NEGR1					PRKCH
		KAZN					DAB1
		SORBS1					PDZD2
		DPP6					AHNAK
		CDH18					MYL9
		GRM8					TMEM132C
		MT1E					MT1E
		TMEM108					FAM160A1
		EPAS1					ARHGAP42
		PLEKHG1					MAML2
		MT1G					WWTR1
		PGM5					ARHGAP6
		THSD4					SNED1
		COL4A3					RBMS1
		SAMD5					BNC2
		SLC4A7					SLIT3
		CASC15					IGFBP7
		CALD1					EPS8
		ARHGAP15					APOD
		FRAS1					CEP112
		SLC38A11					PRKG1
		PRTG					MCC
		TRPC4					LAMA2
		ST18					ZEB1
		CNTNAP3B					DACH1
		RBFOX1					2022-03-03
		LAMA3					CACNA2D3
		GHR					PTPRG
		NRXN3					PHACTR1
		PTN					COBLL1
		OLFM3					RORA
		RIN3					RBPMS
		DENND3
		TENM4
		DLGAP1
		ZEB1
		ZNF462
		R3HDM1
		PTPRM
		SNTB1
		SORL1
		PTCHD4
		RASSF8
		PELI1
		FAM126A
		WWTR1
		CNTNAP2
		FSTL5
		FGD4
		PHLDB2
		TRPC3
		RNF150
		SLC35F3
		NR2F2-AS1
		EFNA5
		EPB41L2
		CPED1
		KCNC2
		RHOJ
		RGS12
		CSF1R
		ARHGAP42
		VIM
		PRELP
		AKAP13
		DUSP1
		PLSCR4
		ADGRV1
		PARP8
		NEAT1
		SYT1
		PDZRN3
		ADARB2
		NRP1
		RALYL
		TNS3
		EGFR
		NOTCH3
		PLCL1
		SUCLG2-AS1
		MAML3
		ADIRF
		INPP4B
		AHCYL2
		GRIK1
		SLC24A3
		QDPR
		APOE
		KALRN
		GPD2
		FAT3
		TCF7L2
		PTH1R
		ADAMTS6
		DCN
		CNTN4
		RANBP3L
		ARHGAP24
		EXT1
		BNC2
		ARHGAP10
		PDE1A
		CNTN5
		LINGO2
		CHSY3
		FOXP2
		SLC4A4
		PRKG1

## Sheet: Supplementary Table S3
Supplementary Table S3: The target genes of these miRNAs were subsequently predicted using miRDB, miRTarBase, Targetscan.
hsa-miR-758-3p	hsa-miR-302c-5p	hsa-miR-146b-5p	hsa-miR-146a-5p	hsa-miR-25-5p	hsa-miR-377-5p	hsa-miR-99a-3p	hsa-miR-99b-3p	hsa-miR-194-3p	hsa-miR-550a-5p	hsa-miR-199a-5p	hsa-miR-199b-5p	hsa-miR-154-5p	hsa-miR-221-3p	hsa-miR-222-3p	hsa-miR-30b-3p
TLR7	GGA3	TRAF6	PPP1R11	LY6H	CLEC7A		GSK3B	TP53	TMEM151B	CAV1	DDR1	WAC	FBXO28	STMN1	DPH2
CNKSR2	DDX6	NOVA1	SLC10A3	NFIX	RNF145			VGLL4	CDCA7	PDE4D	HIF1A	GALNT7	TMCC1	ZFAND5	C17orf75
SUN2	RNF6	ERBB4	NUMB	MRI1	HAVCR1			SH3TC2	TMEM59	HIF1A	ZNF544	PPP1CC	HMBOX1	HMBOX1	NRF1
A1CF	NDUFB5	RARB	CCDC6	FAM228A	RNF126			ADRM1	MKI67	DDX3X	KIT	NRBF2	MDM2	PAIP2	RAD51B
WTAP	ACVR2A	SLC10A3	CD80		MSL2			RAP1GDS1	KCNK6	DDR1	ITGA3	SAR1B	PCDHA2	NGRN	TMEM41B
TSC22D2	NUP50	HNRNPD	RARB		RC3H1			PRR12	ZDHHC21	ARHGAP12	SIRT1	LZIC	ZKSCAN8	TP53BP2	CGNL1
MDM2	CREBBP	ZNRF3	ERBB4		PTCD3			SPATA13	LIMD1	WNT2	NAA15	PCGF5	UBN2	GNAI3	RHOF
RORA	SH3GLB1	CCDC6	KDM2B		NRXN3			ARHGEF2	DYRK1A	FZD6	RNF11	RAB5B	ESR1	PHACTR4	RNF24
ATXN1	YRDC	IRAK1	LRP2		TFPI			PPP1R10	STX16	JUNB	DDX3X	WNT5A	MYLIP	KPNA2	RPRD2
HMGA1	TMEM218	MMP16	IRAK1		FAM198B			KLK10	ERCC1	GSK3B	GRB10	ASH1L	RECK	SUN2	SP140L
IRX2	UBE2V2	PPP1R11	CARD10		DLG5			PSMC2	YTHDC1	CLTC	ABCC1	ZEB2	BCL2L11	ESR1	SF3B3
SMIM13	LCLAT1		ROBO1		SEC24A			DLX2	SOX11	CCNL1	CSGALNACT1	HMGA2	PCDHA10	TMCC1	KLC2
COL4A1	GPCPD1		LFNG		ADAMTSL1			YWHAE	KLF6	E2F3	SET	E2F5	PCDHA13	IPO5	F2RL2
	MATR3		TRAF6		TMEM33			HOXC4	NPR1	ETS1	JUNB	TET3	KPNA2	MDM2	MBOAT2
	ZNF780A				GNL3L			TBC1D2B		ZNF584	NLK	UST	HECTD2	UBN2	RAB5B
	FNDC3A				ZNF570			ERI2		PODXL	E2F3	ATG2B	MYBL1	MEGF9	ZNF329
	INTS2				ZNF385A			QRFPR		FZD4	ZNF584	CBX3	GTF2E1	MYLIP	ZNF674
	SATB1				TAB2			NPLOC4		SIRT1	PODXL		PAIP2	RECK	IGSF8
	BACE2				WDR26			NCMAP		NAA15	TAF9B		TRPS1	BCL2L11	PLEKHA1
	PNISR				RHOB			ALDH9A1		RAB21	SNTB1		ZFP30	BBC3	DUSP19
	GPATCH8				RNF125			NDUFA2		ZNF544	CCNL1		PDIK1L	PAFAH1B2	FBXL18
	KMO				CNNM4			CPT1A		CDKN1C	PLXND1		FMR1	TRPS1	CXXC4
	PRKAA2				NRBF2			MRI1		RNF11			RNF4	TLE3	TLCD2
	EIF4A2				ARHGEF2			DDA1		TGFB2			ZNF652	MAT2A	KDM2A
	RCC2				CYTH2			NRG4		HSPA5			BBC3	GALNT3	ATL3
	MRFAP1				DICER1			AP1S1		PLXND1			APAF1	PTBP3	IKZF3
	GAPVD1				ZNF587					MAP3K11			PAFAH1B2	DPP8	SLC25A45
	EML6				ZNF835					ITGA3			PIK3R1	RNF4	TIMM50
	CEP97				CDADC1					ABCC1			MAT2A	RNPS1	NAV1
	LHX1				RBMS2					CSGALNACT1			GALNT3	PPP2R2A	ZNF557
	UBE2H				ADNP2					SNAI1			PTBP3	ZFP30	DNAL1
	NAA50				CYP4F11					IKBKB			RNPS1	ZFYVE16	FNIP1
	CDK6				TMEM30B					ACVR1B			NDFIP1	HDLBP	PGM2L1
	GGCX				TMEM196					MAP4K3			PPP2R2A	FAM214A	CDKN1A
	TFAP2A				MPZL3					SNTB1			HOXC10	SLC10A7	TNNI1
	PHF13				SNX4								STMN1	TSPAN13	GNG4
	SAR1B				PLCXD1								CTCF	DIRAS3	ZNF70
	NRARP				SAMD8								POGZ	GRB10	DNAJC8
	MYCBP				FKBP5								PCDHA6	YWHAG	ZNF490
	CBY1				PDK3								ABHD3	LRP10	CPSF2
	PPP1R3D				IRGQ								RAB1A	RUNX2	TOMM20
	FOXC1												ZBTB5	SOD2	RNF187
	HNRNPDL												SOCS3	DICER1	OSBPL2
	NUCKS1												ARHGAP42	LYPLA1	MDM2
	PSMA2												CCSAP	ZNF275	FAM71F2
	RACGAP1												TDRP	MIDN	SUMF2
	CNEP1R1												BRWD1	SEC24C	TOR1AIP2
	ASF1A												PCDHA12	ZNF652	SERAC1
	EML4												FOS	ARID1A	SNX27
	DIP2C												CREBZF	VGLL4	TMTC1
	TNRC6A												BRD1	CSTF2T	FURIN
	TXNDC17												TRPC3	KIT	TMEM239
	ARIH1												PCDHA1	SNX4	CLEC7A
	ATP9A												DICER1	CHORDC1	CRIPT
	USP27X												TUB	OLA1	DISC1
	ZYG11B												CXCL12	DCAF7	RPH3AL
	MED10												TMEM132B	BRWD1	NRIP3
													KIF16B	CDKN1B	ATF6
													ZNF275	PANK3	RAB21
													PCDHA5	ETS1	GLUL
													MIDN	STOX2	NCEH1
													ARID1A	PLXNC1	GGCX
													CYP1B1	ZBTB5	COX18
													ERBB4	HIPK2	PHC2
													RNF20	PRDM1	DUSP4
													CSTF2T	FOS	SENP5
													SLC6A9	PDIK1L	TSKU
													GRB10	HEXIM1	ALG10B
													RNF44	BMF	CLSPN
													KIT	FAM35A	PHACTR4
													SNX4		FOPNL
													ATXN1		ZNF250
													CHORDC1		CLCC1
													MBD2		PPEF2
													UBE2J1		BAK1
													ARF4		EVI5
													NUFIP2		ERCC6L2
													PCDHA8		GCFC2
													PCDHA4		APOBEC3F
													SLC10A7		PGAM5
													CDKN1B		TRAPPC2
													PANK3		MSMO1
													ETS1		NUP43
													ACVR2B		RFT1
													PCDHA3		ASXL2
													DDIT4		FOXK1
													TSPAN13		TMED10
													PCDHA7		C19orf47
													PCDHAC1		CYP51A1
													DIRAS3		RRP7A
													SOX11		MAZ
													CHSY1		CDKAL1
													HNRNPA0		SLC5A5
													BMF		IRAK3
													MAPK10		ANKRD40
													PCDHA11		PNMA2
													FAM35A		SLC35E2
													CASP3		TYRO3
													LHFPL2		CCL22
													PCDHAC2		CLEC17A
															ATP1B4
															EEF2K
															WDR55
															TRAF3IP2
															HOOK3
															TRIB1
															SCUBE3
															ZNF587
															PCDHB11
															STK4
															GPRC5A
															C11orf58
															ZCCHC24
															SLC35F6
															ZNF280C
															UBE2D4
															FBXO45
															TMEM63C
															NACC1
															SLC19A3
															ZNF417
															GCNT4
															AQP6
															DTD2
															CAMLG
															TCTN2
															TMEM120B
															DNAJC24
															FOXP4
															ADIPOQ
															SLC11A2
															ZNF548
															CYP20A1
															PDE7A
															PRIM2
															MSN
															FTO
															ZNF451
															RDH10
															KBTBD12
															GOLGA3
															LRRC47
															ZSCAN29
															PLAGL2
															IQSEC3
															UBXN2B
															TES
															SLC25A34
															AHDC1
															ESCO2
															SHISA2
															GIGYF1
															S1PR2
															NUDT19
															NOL9
															SCAMP4
															RBM8A
															PIGR
															KIF1C
															ZNF500
															RBMS2
															PRRG4
															SETD7
															CDH7
															CEP104
															CDCP1
															LLGL1
															TMEM184C

## Sheet: Supplementary Table S4
Supplementary Table S4 : The overlapping DEGs of the bulk RNA-seq and snRNA-seq datasets.
CD44
CNTNAP2
VCAN
AQP4
GFAP
MCTP1
FGF14
NEBL
B2M
SAMD4A
DTNA
NRXN3
OXR1
RGS1
SRGN
MSN
RGS7
LDLRAD3
LEPR
FGF12
CGNL1
A2M
OPCML
CFH
SLC35F1
ELOVL7
RNF144B
GRIA4
CHL1
GRIA1
APOLD1
CRYAB
RASGRF2
OPHN1
CCK
FAM19A1
PPP1R14A
IGFBP7
KCNIP4
IFITM3
STXBP5L
NEGR1
DPP6
CDH18
CALD1
ST18
RBFOX1
PTN
DLGAP1
ZNF462
R3HDM1
RASSF8
FAM126A
FGD4
EFNA5
EPB41L2
NEAT1
SYT1
RALYL
TNS3
EGFR
KALRN
FAT3
TCF7L2
DCN
PDE1A
SLC4A4
CHRM3
STMN2
CBLN2
CACNA2D3
ATRNL1
CAMK2A
VSNL1
MARCKS
SLIT2
GRIA3
GRM5
KCNAB1
RYR2
ATP8A2
LPAR1
CNKSR2
GPR37
PLP1
MOBP
RIMS2
DDR2
KCNQ5
FLT1
DOCK7
AHNAK
MAML2
RBMS1

## Sheet: Supplementary Table S5
Supplementary Table S5: The PPI analysis for the overlapping DEGs of the bulk RNA-seq and snRNA-seq datasets.
#node1	node2	node1_string_id	node2_string_id	neighborhood_on_chromosome	gene_fusion	phylogenetic_cooccurrence	homology	coexpression	experimentally_determined_interaction	database_annotated	automated_textmining	combined_score
DCN	EGFR	9606.ENSP00000052754	9606.ENSP00000275493	0	0	0	0	0.088	0.519	0.8	0.988	0.998
EGFR	DCN	9606.ENSP00000275493	9606.ENSP00000052754	0	0	0	0	0.088	0.519	0.8	0.988	0.998
CD44	EGFR	9606.ENSP00000398632	9606.ENSP00000275493	0	0	0	0	0.099	0.753	0	0.989	0.997
EGFR	CD44	9606.ENSP00000275493	9606.ENSP00000398632	0	0	0	0	0.099	0.753	0	0.989	0.997
CD44	MSN	9606.ENSP00000398632	9606.ENSP00000353408	0	0	0	0	0.184	0.563	0	0.988	0.995
MSN	CD44	9606.ENSP00000353408	9606.ENSP00000398632	0	0	0	0	0.184	0.563	0	0.988	0.995
CD44	VCAN	9606.ENSP00000398632	9606.ENSP00000265077	0	0	0	0	0.062	0.409	0	0.988	0.993
VCAN	CD44	9606.ENSP00000265077	9606.ENSP00000398632	0	0	0	0	0.062	0.409	0	0.988	0.993
CD44	SRGN	9606.ENSP00000398632	9606.ENSP00000242465	0	0	0	0	0.145	0.213	0	0.981	0.986
SRGN	CD44	9606.ENSP00000242465	9606.ENSP00000398632	0	0	0	0	0.145	0.213	0	0.981	0.986
CAMK2A	GRIA1	9606.ENSP00000381412	9606.ENSP00000428994	0	0	0	0	0.272	0.343	0.9	0.632	0.98
GRIA1	CAMK2A	9606.ENSP00000428994	9606.ENSP00000381412	0	0	0	0	0.272	0.343	0.9	0.632	0.98
CAMK2A	GRIA4	9606.ENSP00000381412	9606.ENSP00000282499	0	0	0	0	0.195	0.343	0.9	0.399	0.964
GRIA4	CAMK2A	9606.ENSP00000282499	9606.ENSP00000381412	0	0	0	0	0.195	0.343	0.9	0.399	0.964
CAMK2A	GRIA3	9606.ENSP00000381412	9606.ENSP00000481554	0	0	0	0	0.223	0.138	0.9	0.494	0.961
GRIA3	CAMK2A	9606.ENSP00000481554	9606.ENSP00000381412	0	0	0	0	0.223	0.138	0.9	0.494	0.961
GRIA1	GRIA3	9606.ENSP00000428994	9606.ENSP00000481554	0	0	0	0.97	0.304	0.734	0.8	0.936	0.96
GRIA3	GRIA1	9606.ENSP00000481554	9606.ENSP00000428994	0	0	0	0.97	0.304	0.734	0.8	0.936	0.96
AQP4	GRM5	9606.ENSP00000372654	9606.ENSP00000306138	0	0	0	0	0.384	0	0	0.934	0.958
GRM5	AQP4	9606.ENSP00000306138	9606.ENSP00000372654	0	0	0	0	0.384	0	0	0.934	0.958
CD44	CHL1	9606.ENSP00000398632	9606.ENSP00000256509	0	0	0	0	0	0	0	0.951	0.951
CHL1	CD44	9606.ENSP00000256509	9606.ENSP00000398632	0	0	0	0	0	0	0	0.951	0.951
EGFR	LPAR1	9606.ENSP00000275493	9606.ENSP00000363553	0	0	0	0	0.111	0.061	0.9	0.319	0.935
LPAR1	EGFR	9606.ENSP00000363553	9606.ENSP00000275493	0	0	0	0	0.111	0.061	0.9	0.319	0.935
CAMK2A	GRM5	9606.ENSP00000381412	9606.ENSP00000306138	0	0	0	0	0.372	0.151	0.8	0.406	0.928
GRM5	CAMK2A	9606.ENSP00000306138	9606.ENSP00000381412	0	0	0	0	0.372	0.151	0.8	0.406	0.928
DCN	VCAN	9606.ENSP00000052754	9606.ENSP00000265077	0	0	0	0	0.063	0.07	0.3	0.877	0.915
VCAN	DCN	9606.ENSP00000265077	9606.ENSP00000052754	0	0	0	0	0.063	0.07	0.3	0.877	0.915
RGS1	RGS7	9606.ENSP00000356429	9606.ENSP00000355523	0	0	0	0.791	0	0	0.9	0.623	0.912
RGS7	RGS1	9606.ENSP00000355523	9606.ENSP00000356429	0	0	0	0.791	0	0	0.9	0.623	0.912
AQP4	GFAP	9606.ENSP00000372654	9606.ENSP00000468500	0	0	0	0	0.658	0	0	0.743	0.908
GFAP	AQP4	9606.ENSP00000468500	9606.ENSP00000372654	0	0	0	0	0.658	0	0	0.743	0.908
DLGAP1	GRM5	9606.ENSP00000316377	9606.ENSP00000306138	0	0	0	0	0.303	0	0.6	0.69	0.906
GRM5	DLGAP1	9606.ENSP00000306138	9606.ENSP00000316377	0	0	0	0	0.303	0	0.6	0.69	0.906
EGFR	TNS3	9606.ENSP00000275493	9606.ENSP00000312143	0	0	0	0	0.092	0.844	0	0.318	0.895
TNS3	EGFR	9606.ENSP00000312143	9606.ENSP00000275493	0	0	0	0	0.092	0.844	0	0.318	0.895
GFAP	PLP1	9606.ENSP00000468500	9606.ENSP00000481006	0	0	0	0	0.645	0.346	0	0.579	0.893
PLP1	GFAP	9606.ENSP00000481006	9606.ENSP00000468500	0	0	0	0	0.645	0.346	0	0.579	0.893
CAMK2A	RYR2	9606.ENSP00000381412	9606.ENSP00000355533	0	0	0	0	0.159	0.103	0.8	0.272	0.875
RYR2	CAMK2A	9606.ENSP00000355533	9606.ENSP00000381412	0	0	0	0	0.159	0.103	0.8	0.272	0.875
CHRM3	GRM5	9606.ENSP00000255380	9606.ENSP00000306138	0	0	0	0	0.108	0	0.8	0.281	0.86
GRM5	CHRM3	9606.ENSP00000306138	9606.ENSP00000255380	0	0	0	0	0.108	0	0.8	0.281	0.86
GRIA1	GRIA4	9606.ENSP00000428994	9606.ENSP00000282499	0	0	0	0.97	0.207	0.334	0.72	0.99	0.844
GRIA4	GRIA1	9606.ENSP00000282499	9606.ENSP00000428994	0	0	0	0.97	0.207	0.334	0.72	0.99	0.844
EPB41L2	GRIA1	9606.ENSP00000338481	9606.ENSP00000428994	0	0	0	0	0	0.286	0	0.78	0.836
GRIA1	EPB41L2	9606.ENSP00000428994	9606.ENSP00000338481	0	0	0	0	0	0.286	0	0.78	0.836
NRXN3	SYT1	9606.ENSP00000451648	9606.ENSP00000261205	0	0	0	0	0.227	0.057	0.6	0.487	0.83
SYT1	NRXN3	9606.ENSP00000261205	9606.ENSP00000451648	0	0	0	0	0.227	0.057	0.6	0.487	0.83
GRIA3	GRIA4	9606.ENSP00000481554	9606.ENSP00000282499	0	0	0	0.976	0.164	0.273	0.72	0.986	0.819
GRIA4	GRIA3	9606.ENSP00000282499	9606.ENSP00000481554	0	0	0	0.976	0.164	0.273	0.72	0.986	0.819
GRIA1	GRM5	9606.ENSP00000428994	9606.ENSP00000306138	0	0	0	0	0.31	0.076	0	0.732	0.814
GRM5	GRIA1	9606.ENSP00000306138	9606.ENSP00000428994	0	0	0	0	0.31	0.076	0	0.732	0.814
CRYAB	GFAP	9606.ENSP00000433560	9606.ENSP00000468500	0	0	0	0	0.271	0.429	0	0.566	0.804
GFAP	CRYAB	9606.ENSP00000468500	9606.ENSP00000433560	0	0	0	0	0.271	0.429	0	0.566	0.804
GRM5	NRXN3	9606.ENSP00000306138	9606.ENSP00000451648	0	0	0	0	0.23	0	0.6	0.412	0.803
NRXN3	GRM5	9606.ENSP00000451648	9606.ENSP00000306138	0	0	0	0	0.23	0	0.6	0.412	0.803
KCNAB1	KCNQ5	9606.ENSP00000419952	9606.ENSP00000345055	0	0	0	0	0.089	0.159	0.6	0.415	0.796
KCNQ5	KCNAB1	9606.ENSP00000345055	9606.ENSP00000419952	0	0	0	0	0.089	0.159	0.6	0.415	0.796
CAMK2A	RASGRF2	9606.ENSP00000381412	9606.ENSP00000265080	0	0	0	0	0.097	0	0.5	0.577	0.792
RASGRF2	CAMK2A	9606.ENSP00000265080	9606.ENSP00000381412	0	0	0	0	0.097	0	0.5	0.577	0.792
DLGAP1	NRXN3	9606.ENSP00000316377	9606.ENSP00000451648	0	0	0	0	0.173	0.07	0.6	0.393	0.788
NRXN3	DLGAP1	9606.ENSP00000451648	9606.ENSP00000316377	0	0	0	0	0.173	0.07	0.6	0.393	0.788
EGFR	VCAN	9606.ENSP00000275493	9606.ENSP00000265077	0	0	0	0	0.049	0	0	0.753	0.755
VCAN	EGFR	9606.ENSP00000265077	9606.ENSP00000275493	0	0	0	0	0.049	0	0	0.753	0.755
CNTNAP2	DPP6	9606.ENSP00000354778	9606.ENSP00000367001	0	0	0	0	0.145	0	0	0.71	0.741
DPP6	CNTNAP2	9606.ENSP00000367001	9606.ENSP00000354778	0	0	0	0	0.145	0	0	0.71	0.741
CACNA2D3	CAMK2A	9606.ENSP00000419101	9606.ENSP00000381412	0	0	0	0	0.119	0	0.6	0.323	0.74
CAMK2A	CACNA2D3	9606.ENSP00000381412	9606.ENSP00000419101	0	0	0	0	0.119	0	0.6	0.323	0.74
MOBP	PLP1	9606.ENSP00000312293	9606.ENSP00000481006	0	0	0	0	0.211	0	0	0.681	0.738
PLP1	MOBP	9606.ENSP00000481006	9606.ENSP00000312293	0	0	0	0	0.211	0	0	0.681	0.738
CD44	CFH	9606.ENSP00000398632	9606.ENSP00000356399	0	0	0	0	0.097	0	0	0.699	0.716
CFH	CD44	9606.ENSP00000356399	9606.ENSP00000398632	0	0	0	0	0.097	0	0	0.699	0.716
GRIA1	KALRN	9606.ENSP00000428994	9606.ENSP00000240874	0	0	0	0	0.139	0.116	0	0.647	0.708
KALRN	GRIA1	9606.ENSP00000240874	9606.ENSP00000428994	0	0	0	0	0.139	0.116	0	0.647	0.708
A2M	B2M	9606.ENSP00000323929	9606.ENSP00000452780	0	0	0	0	0	0.27	0	0.612	0.705
B2M	A2M	9606.ENSP00000452780	9606.ENSP00000323929	0	0	0	0	0	0.27	0	0.612	0.705
DCN	DDR2	9606.ENSP00000052754	9606.ENSP00000356899	0	0	0	0	0.224	0	0	0.627	0.698
DDR2	DCN	9606.ENSP00000356899	9606.ENSP00000052754	0	0	0	0	0.224	0	0	0.627	0.698
CAMK2A	GFAP	9606.ENSP00000381412	9606.ENSP00000468500	0	0	0	0	0.373	0.213	0	0.433	0.695
GFAP	CAMK2A	9606.ENSP00000468500	9606.ENSP00000381412	0	0	0	0	0.373	0.213	0	0.433	0.695
SRGN	VCAN	9606.ENSP00000242465	9606.ENSP00000265077	0	0	0	0	0	0.385	0	0.523	0.694
VCAN	SRGN	9606.ENSP00000265077	9606.ENSP00000242465	0	0	0	0	0	0.385	0	0.523	0.694
GRIA4	GRM5	9606.ENSP00000282499	9606.ENSP00000306138	0	0	0	0	0.23	0.076	0	0.603	0.693
GRM5	GRIA4	9606.ENSP00000306138	9606.ENSP00000282499	0	0	0	0	0.23	0.076	0	0.603	0.693
DLGAP1	GRIA1	9606.ENSP00000316377	9606.ENSP00000428994	0	0	0	0	0.231	0.111	0	0.564	0.676
EPB41L2	NRXN3	9606.ENSP00000338481	9606.ENSP00000451648	0	0	0	0	0.062	0	0.6	0.208	0.676
GRIA1	DLGAP1	9606.ENSP00000428994	9606.ENSP00000316377	0	0	0	0	0.231	0.111	0	0.564	0.676
NRXN3	EPB41L2	9606.ENSP00000451648	9606.ENSP00000338481	0	0	0	0	0.062	0	0.6	0.208	0.676
EFNA5	EGFR	9606.ENSP00000328777	9606.ENSP00000275493	0	0	0	0	0	0	0.6	0.212	0.671
EGFR	EFNA5	9606.ENSP00000275493	9606.ENSP00000328777	0	0	0	0	0	0	0.6	0.212	0.671
DPP6	KCNIP4	9606.ENSP00000367001	9606.ENSP00000371587	0	0	0	0	0.101	0.057	0	0.641	0.669
KCNIP4	DPP6	9606.ENSP00000371587	9606.ENSP00000367001	0	0	0	0	0.101	0.057	0	0.641	0.669
GRIA3	GRM5	9606.ENSP00000481554	9606.ENSP00000306138	0	0	0	0	0.22	0.076	0	0.574	0.666
GRM5	GRIA3	9606.ENSP00000306138	9606.ENSP00000481554	0	0	0	0	0.22	0.076	0	0.574	0.666
FGF12	GPR37	9606.ENSP00000413496	9606.ENSP00000306449	0	0	0	0	0.662	0	0	0	0.662
GPR37	FGF12	9606.ENSP00000306449	9606.ENSP00000413496	0	0	0	0	0.662	0	0	0	0.662
CALD1	PPP1R14A	9606.ENSP00000354826	9606.ENSP00000301242	0	0	0	0	0.063	0	0	0.649	0.658
PPP1R14A	CALD1	9606.ENSP00000301242	9606.ENSP00000354826	0	0	0	0	0.063	0	0	0.649	0.658
CACNA2D3	RASGRF2	9606.ENSP00000419101	9606.ENSP00000265080	0	0	0	0	0.095	0	0.6	0.124	0.655
RASGRF2	CACNA2D3	9606.ENSP00000265080	9606.ENSP00000419101	0	0	0	0	0.095	0	0.6	0.124	0.655
NEGR1	NRXN3	9606.ENSP00000350364	9606.ENSP00000451648	0	0	0	0	0.173	0	0	0.594	0.649
NRXN3	NEGR1	9606.ENSP00000451648	9606.ENSP00000350364	0	0	0	0	0.173	0	0	0.594	0.649
EGFR	MSN	9606.ENSP00000275493	9606.ENSP00000353408	0	0	0	0	0.082	0.103	0	0.605	0.648
MSN	EGFR	9606.ENSP00000353408	9606.ENSP00000275493	0	0	0	0	0.082	0.103	0	0.605	0.648
CNTNAP2	GRM5	9606.ENSP00000354778	9606.ENSP00000306138	0	0	0	0	0.142	0	0	0.605	0.646
GRM5	CNTNAP2	9606.ENSP00000306138	9606.ENSP00000354778	0	0	0	0	0.142	0	0	0.605	0.646
GFAP	GRIA1	9606.ENSP00000468500	9606.ENSP00000428994	0	0	0	0	0.301	0.058	0	0.503	0.644
GRIA1	GFAP	9606.ENSP00000428994	9606.ENSP00000468500	0	0	0	0	0.301	0.058	0	0.503	0.644
AQP4	PLP1	9606.ENSP00000372654	9606.ENSP00000481006	0	0	0	0	0.452	0	0	0.367	0.638
PLP1	AQP4	9606.ENSP00000481006	9606.ENSP00000372654	0	0	0	0	0.452	0	0	0.367	0.638
DPP6	GRM5	9606.ENSP00000367001	9606.ENSP00000306138	0	0	0	0	0.268	0	0	0.522	0.635
GRM5	DPP6	9606.ENSP00000306138	9606.ENSP00000367001	0	0	0	0	0.268	0	0	0.522	0.635
CAMK2A	DLGAP1	9606.ENSP00000381412	9606.ENSP00000316377	0	0	0	0	0.231	0.213	0	0.439	0.631
DLGAP1	CAMK2A	9606.ENSP00000316377	9606.ENSP00000381412	0	0	0	0	0.231	0.213	0	0.439	0.631
DLGAP1	KALRN	9606.ENSP00000316377	9606.ENSP00000240874	0	0	0	0	0.117	0.339	0	0.412	0.627
GRIA1	SYT1	9606.ENSP00000428994	9606.ENSP00000261205	0	0	0	0	0.262	0.069	0	0.501	0.627
KALRN	DLGAP1	9606.ENSP00000240874	9606.ENSP00000316377	0	0	0	0	0.117	0.339	0	0.412	0.627
SYT1	GRIA1	9606.ENSP00000261205	9606.ENSP00000428994	0	0	0	0	0.262	0.069	0	0.501	0.627
AQP4	DPP6	9606.ENSP00000372654	9606.ENSP00000367001	0	0	0	0	0.313	0	0	0.475	0.624
DPP6	AQP4	9606.ENSP00000367001	9606.ENSP00000372654	0	0	0	0	0.313	0	0	0.475	0.624
CNKSR2	OPHN1	9606.ENSP00000368824	9606.ENSP00000347710	0	0	0	0	0.108	0	0	0.595	0.623
OPHN1	CNKSR2	9606.ENSP00000347710	9606.ENSP00000368824	0	0	0	0	0.108	0	0	0.595	0.623
PLP1	SYT1	9606.ENSP00000481006	9606.ENSP00000261205	0	0	0	0	0.304	0.269	0	0.287	0.605
SYT1	PLP1	9606.ENSP00000261205	9606.ENSP00000481006	0	0	0	0	0.304	0.269	0	0.287	0.605
GRIA1	NRXN3	9606.ENSP00000428994	9606.ENSP00000451648	0	0	0	0	0.188	0.076	0	0.514	0.604
NRXN3	GRIA1	9606.ENSP00000451648	9606.ENSP00000428994	0	0	0	0	0.188	0.076	0	0.514	0.604
EFNA5	FLT1	9606.ENSP00000328777	9606.ENSP00000282397	0	0	0	0	0	0	0.6	0	0.6
FLT1	EFNA5	9606.ENSP00000282397	9606.ENSP00000328777	0	0	0	0	0	0	0.6	0	0.6
GFAP	MOBP	9606.ENSP00000468500	9606.ENSP00000312293	0	0	0	0	0.346	0	0	0.414	0.6
MOBP	GFAP	9606.ENSP00000312293	9606.ENSP00000468500	0	0	0	0	0.346	0	0	0.414	0.6
OPCML	RBFOX1	9606.ENSP00000330862	9606.ENSP00000309117	0	0	0	0	0.531	0	0	0.18	0.599
RBFOX1	OPCML	9606.ENSP00000309117	9606.ENSP00000330862	0	0	0	0	0.531	0	0	0.18	0.599
GRM5	OPHN1	9606.ENSP00000306138	9606.ENSP00000347710	0	0	0	0	0	0	0	0.596	0.596
OPHN1	GRM5	9606.ENSP00000347710	9606.ENSP00000306138	0	0	0	0	0	0	0	0.596	0.596
AQP4	CNTNAP2	9606.ENSP00000372654	9606.ENSP00000354778	0	0	0	0	0.117	0	0	0.56	0.595
CNTNAP2	AQP4	9606.ENSP00000354778	9606.ENSP00000372654	0	0	0	0	0.117	0	0	0.56	0.595
CCK	GRM5	9606.ENSP00000379472	9606.ENSP00000306138	0	0	0	0	0.379	0	0	0.369	0.592
GRM5	CCK	9606.ENSP00000306138	9606.ENSP00000379472	0	0	0	0	0.379	0	0	0.369	0.592
CHL1	GFAP	9606.ENSP00000256509	9606.ENSP00000468500	0	0	0	0	0.219	0	0	0.498	0.591
GFAP	CHL1	9606.ENSP00000468500	9606.ENSP00000256509	0	0	0	0	0.219	0	0	0.498	0.591
GFAP	SYT1	9606.ENSP00000468500	9606.ENSP00000261205	0	0	0	0	0.233	0.247	0	0.341	0.587
SYT1	GFAP	9606.ENSP00000261205	9606.ENSP00000468500	0	0	0	0	0.233	0.247	0	0.341	0.587
A2M	CFH	9606.ENSP00000323929	9606.ENSP00000356399	0	0	0	0	0.157	0.056	0	0.519	0.584
CBLN2	NRXN3	9606.ENSP00000269503	9606.ENSP00000451648	0	0	0	0	0.128	0	0	0.543	0.584
CFH	A2M	9606.ENSP00000356399	9606.ENSP00000323929	0	0	0	0	0.157	0.056	0	0.519	0.584
NRXN3	CBLN2	9606.ENSP00000451648	9606.ENSP00000269503	0	0	0	0	0.128	0	0	0.543	0.584
CNTNAP2	RBFOX1	9606.ENSP00000354778	9606.ENSP00000309117	0	0	0	0	0.171	0	0	0.513	0.579
RBFOX1	CNTNAP2	9606.ENSP00000309117	9606.ENSP00000354778	0	0	0	0	0.171	0	0	0.513	0.579
AQP4	DTNA	9606.ENSP00000372654	9606.ENSP00000470152	0	0	0	0	0.251	0	0	0.459	0.577
DTNA	AQP4	9606.ENSP00000470152	9606.ENSP00000372654	0	0	0	0	0.251	0	0	0.459	0.577
EGFR	FLT1	9606.ENSP00000275493	9606.ENSP00000282397	0	0	0	0.56	0.054	0.356	0	0.758	0.574
FLT1	EGFR	9606.ENSP00000282397	9606.ENSP00000275493	0	0	0	0.56	0.054	0.356	0	0.758	0.574
CNTNAP2	EPB41L2	9606.ENSP00000354778	9606.ENSP00000338481	0	0	0	0	0.062	0.249	0	0.443	0.573
EPB41L2	CNTNAP2	9606.ENSP00000338481	9606.ENSP00000354778	0	0	0	0	0.062	0.249	0	0.443	0.573
STMN2	SYT1	9606.ENSP00000429243	9606.ENSP00000261205	0	0	0	0	0.356	0	0	0.361	0.572
SYT1	STMN2	9606.ENSP00000261205	9606.ENSP00000429243	0	0	0	0	0.356	0	0	0.361	0.572
OPCML	OPHN1	9606.ENSP00000330862	9606.ENSP00000347710	0	0	0	0	0	0	0	0.571	0.571
OPHN1	OPCML	9606.ENSP00000347710	9606.ENSP00000330862	0	0	0	0	0	0	0	0.571	0.571
ATP8A2	SRGN	9606.ENSP00000371070	9606.ENSP00000242465	0	0	0	0	0	0	0	0.563	0.563
EGFR	GFAP	9606.ENSP00000275493	9606.ENSP00000468500	0	0	0	0	0.126	0	0	0.521	0.563
GFAP	EGFR	9606.ENSP00000468500	9606.ENSP00000275493	0	0	0	0	0.126	0	0	0.521	0.563
SRGN	ATP8A2	9606.ENSP00000242465	9606.ENSP00000371070	0	0	0	0	0	0	0	0.563	0.563
GFAP	GRM5	9606.ENSP00000468500	9606.ENSP00000306138	0	0	0	0	0.373	0	0	0.325	0.559
GRM5	GFAP	9606.ENSP00000306138	9606.ENSP00000468500	0	0	0	0	0.373	0	0	0.325	0.559
DPP6	KCNAB1	9606.ENSP00000367001	9606.ENSP00000419952	0	0	0	0	0.118	0.146	0	0.458	0.556
KCNAB1	DPP6	9606.ENSP00000419952	9606.ENSP00000367001	0	0	0	0	0.118	0.146	0	0.458	0.556
CCK	LEPR	9606.ENSP00000379472	9606.ENSP00000330393	0	0	0	0	0	0	0	0.545	0.546
LEPR	CCK	9606.ENSP00000330393	9606.ENSP00000379472	0	0	0	0	0	0	0	0.545	0.546
CAMK2A	RBFOX1	9606.ENSP00000381412	9606.ENSP00000309117	0	0	0	0	0.467	0	0	0.177	0.543
NRXN3	STXBP5L	9606.ENSP00000451648	9606.ENSP00000273666	0	0	0	0	0.16	0	0	0.479	0.543
RBFOX1	CAMK2A	9606.ENSP00000309117	9606.ENSP00000381412	0	0	0	0	0.467	0	0	0.177	0.543
STXBP5L	NRXN3	9606.ENSP00000273666	9606.ENSP00000451648	0	0	0	0	0.16	0	0	0.479	0.543
CHL1	MARCKS	9606.ENSP00000256509	9606.ENSP00000478061	0	0	0	0	0.059	0	0	0.531	0.54
MARCKS	CHL1	9606.ENSP00000478061	9606.ENSP00000256509	0	0	0	0	0.059	0	0	0.531	0.54
B2M	CD44	9606.ENSP00000452780	9606.ENSP00000398632	0	0	0	0	0.161	0	0	0.471	0.537
CD44	B2M	9606.ENSP00000398632	9606.ENSP00000452780	0	0	0	0	0.161	0	0	0.471	0.537
CD44	GFAP	9606.ENSP00000398632	9606.ENSP00000468500	0	0	0	0	0	0	0	0.532	0.532
GFAP	CD44	9606.ENSP00000468500	9606.ENSP00000398632	0	0	0	0	0	0	0	0.532	0.532
GRM5	RBFOX1	9606.ENSP00000306138	9606.ENSP00000309117	0	0	0	0	0.423	0	0	0.214	0.528
RBFOX1	GRM5	9606.ENSP00000309117	9606.ENSP00000306138	0	0	0	0	0.423	0	0	0.214	0.528
CNKSR2	DLGAP1	9606.ENSP00000368824	9606.ENSP00000316377	0	0	0	0	0.161	0.402	0	0.134	0.527
DLGAP1	CNKSR2	9606.ENSP00000316377	9606.ENSP00000368824	0	0	0	0	0.161	0.402	0	0.134	0.527
B2M	SRGN	9606.ENSP00000452780	9606.ENSP00000242465	0	0	0	0	0.467	0	0	0.139	0.522
SRGN	B2M	9606.ENSP00000242465	9606.ENSP00000452780	0	0	0	0	0.467	0	0	0.139	0.522
CAMK2A	SYT1	9606.ENSP00000381412	9606.ENSP00000261205	0	0	0	0	0.297	0	0	0.334	0.512
SYT1	CAMK2A	9606.ENSP00000261205	9606.ENSP00000381412	0	0	0	0	0.297	0	0	0.334	0.512
CD44	DCN	9606.ENSP00000398632	9606.ENSP00000052754	0	0	0	0	0	0	0	0.506	0.506
DCN	CD44	9606.ENSP00000052754	9606.ENSP00000398632	0	0	0	0	0	0	0	0.506	0.506
AQP4	MOBP	9606.ENSP00000372654	9606.ENSP00000312293	0	0	0	0	0.298	0	0	0.315	0.499
GRM5	SYT1	9606.ENSP00000306138	9606.ENSP00000261205	0	0	0	0	0.35	0	0	0.26	0.499
MOBP	AQP4	9606.ENSP00000312293	9606.ENSP00000372654	0	0	0	0	0.298	0	0	0.315	0.499
SYT1	GRM5	9606.ENSP00000261205	9606.ENSP00000306138	0	0	0	0	0.35	0	0	0.26	0.499
GRM5	OPCML	9606.ENSP00000306138	9606.ENSP00000330862	0	0	0	0	0.457	0	0	0.113	0.498
OPCML	GRM5	9606.ENSP00000330862	9606.ENSP00000306138	0	0	0	0	0.457	0	0	0.113	0.498
CHL1	CNTNAP2	9606.ENSP00000256509	9606.ENSP00000354778	0	0	0	0	0.141	0.249	0	0.282	0.497
CNTNAP2	CHL1	9606.ENSP00000354778	9606.ENSP00000256509	0	0	0	0	0.141	0.249	0	0.282	0.497
FGF12	FLT1	9606.ENSP00000413496	9606.ENSP00000282397	0	0	0	0	0.062	0.183	0	0.394	0.495
FLT1	FGF12	9606.ENSP00000282397	9606.ENSP00000413496	0	0	0	0	0.062	0.183	0	0.394	0.495
DTNA	R3HDM1	9606.ENSP00000470152	9606.ENSP00000387010	0	0	0	0	0	0	0	0.494	0.494
R3HDM1	DTNA	9606.ENSP00000387010	9606.ENSP00000470152	0	0	0	0	0	0	0	0.494	0.494
DDR2	SYT1	9606.ENSP00000356899	9606.ENSP00000261205	0	0	0	0	0.062	0	0	0.481	0.492
STXBP5L	SYT1	9606.ENSP00000273666	9606.ENSP00000261205	0	0	0	0	0.314	0	0	0.29	0.492
SYT1	DDR2	9606.ENSP00000261205	9606.ENSP00000356899	0	0	0	0	0.062	0	0	0.481	0.492
SYT1	STXBP5L	9606.ENSP00000261205	9606.ENSP00000273666	0	0	0	0	0.314	0	0	0.29	0.492
CAMK2A	PLP1	9606.ENSP00000381412	9606.ENSP00000481006	0	0	0	0	0.29	0	0	0.309	0.489
CDH18	DPP6	9606.ENSP00000425093	9606.ENSP00000367001	0	0	0	0	0.128	0	0	0.437	0.489
DPP6	CDH18	9606.ENSP00000367001	9606.ENSP00000425093	0	0	0	0	0.128	0	0	0.437	0.489
PLP1	CAMK2A	9606.ENSP00000481006	9606.ENSP00000381412	0	0	0	0	0.29	0	0	0.309	0.489
CALD1	EGFR	9606.ENSP00000354826	9606.ENSP00000275493	0	0	0	0	0.278	0	0	0.318	0.487
DCN	IGFBP7	9606.ENSP00000052754	9606.ENSP00000295666	0	0	0	0	0.316	0.155	0	0.184	0.487
EGFR	CALD1	9606.ENSP00000275493	9606.ENSP00000354826	0	0	0	0	0.278	0	0	0.318	0.487
IGFBP7	DCN	9606.ENSP00000295666	9606.ENSP00000052754	0	0	0	0	0.316	0.155	0	0.184	0.487
CALD1	VCAN	9606.ENSP00000354826	9606.ENSP00000265077	0	0	0	0	0.088	0	0	0.46	0.486
VCAN	CALD1	9606.ENSP00000265077	9606.ENSP00000354826	0	0	0	0	0.088	0	0	0.46	0.486
OPCML	STMN2	9606.ENSP00000330862	9606.ENSP00000429243	0	0	0	0	0.45	0.103	0	0	0.485
STMN2	OPCML	9606.ENSP00000429243	9606.ENSP00000330862	0	0	0	0	0.45	0.103	0	0	0.485
SYT1	VSNL1	9606.ENSP00000261205	9606.ENSP00000384719	0	0	0	0	0.333	0.056	0	0.24	0.481
VSNL1	SYT1	9606.ENSP00000384719	9606.ENSP00000261205	0	0	0	0	0.333	0.056	0	0.24	0.481
GRIA4	NRXN3	9606.ENSP00000282499	9606.ENSP00000451648	0	0	0	0	0.159	0.076	0	0.383	0.479
NRXN3	GRIA4	9606.ENSP00000451648	9606.ENSP00000282499	0	0	0	0	0.159	0.076	0	0.383	0.479
GFAP	STMN2	9606.ENSP00000468500	9606.ENSP00000429243	0	0	0	0	0.294	0	0	0.289	0.476
STMN2	GFAP	9606.ENSP00000429243	9606.ENSP00000468500	0	0	0	0	0.294	0	0	0.289	0.476
OPCML	SYT1	9606.ENSP00000330862	9606.ENSP00000261205	0	0	0	0	0.353	0.078	0	0.189	0.474
SYT1	OPCML	9606.ENSP00000261205	9606.ENSP00000330862	0	0	0	0	0.353	0.078	0	0.189	0.474
NRXN3	RBFOX1	9606.ENSP00000451648	9606.ENSP00000309117	0	0	0	0	0.23	0	0	0.344	0.473
RBFOX1	NRXN3	9606.ENSP00000309117	9606.ENSP00000451648	0	0	0	0	0.23	0	0	0.344	0.473
CAMK2A	CRYAB	9606.ENSP00000381412	9606.ENSP00000433560	0	0	0	0	0.213	0	0	0.353	0.469
CRYAB	CAMK2A	9606.ENSP00000433560	9606.ENSP00000381412	0	0	0	0	0.213	0	0	0.353	0.469
DPP6	RBFOX1	9606.ENSP00000367001	9606.ENSP00000309117	0	0	0	0	0.315	0	0	0.256	0.468
RBFOX1	DPP6	9606.ENSP00000309117	9606.ENSP00000367001	0	0	0	0	0.315	0	0	0.256	0.468
CAMK2A	TCF7L2	9606.ENSP00000381412	9606.ENSP00000358404	0	0	0	0	0.085	0	0	0.44	0.465
TCF7L2	CAMK2A	9606.ENSP00000358404	9606.ENSP00000381412	0	0	0	0	0.085	0	0	0.44	0.465
KALRN	RASGRF2	9606.ENSP00000240874	9606.ENSP00000265080	0	0	0	0	0.087	0	0	0.435	0.463
RASGRF2	KALRN	9606.ENSP00000265080	9606.ENSP00000240874	0	0	0	0	0.087	0	0	0.435	0.463
KALRN	OPHN1	9606.ENSP00000240874	9606.ENSP00000347710	0	0	0	0	0	0	0	0.462	0.462
OPHN1	KALRN	9606.ENSP00000347710	9606.ENSP00000240874	0	0	0	0	0	0	0	0.462	0.462
CNTNAP2	OPHN1	9606.ENSP00000354778	9606.ENSP00000347710	0	0	0	0	0.062	0	0	0.449	0.461
CNTNAP2	GRIA1	9606.ENSP00000354778	9606.ENSP00000428994	0	0	0	0	0.132	0	0	0.405	0.461
CNTNAP2	KCNAB1	9606.ENSP00000354778	9606.ENSP00000419952	0	0	0	0	0.063	0.18	0	0.355	0.461
GRIA1	CNTNAP2	9606.ENSP00000428994	9606.ENSP00000354778	0	0	0	0	0.132	0	0	0.405	0.461
KCNAB1	CNTNAP2	9606.ENSP00000419952	9606.ENSP00000354778	0	0	0	0	0.063	0.18	0	0.355	0.461
OPHN1	CNTNAP2	9606.ENSP00000347710	9606.ENSP00000354778	0	0	0	0	0.062	0	0	0.449	0.461
CD44	EPB41L2	9606.ENSP00000398632	9606.ENSP00000338481	0	0	0	0	0	0	0	0.459	0.459
DCN	SRGN	9606.ENSP00000052754	9606.ENSP00000242465	0	0	0	0	0	0	0	0.459	0.459
DDR2	EGFR	9606.ENSP00000356899	9606.ENSP00000275493	0	0	0	0.584	0.159	0.182	0	0.608	0.459
EGFR	DDR2	9606.ENSP00000275493	9606.ENSP00000356899	0	0	0	0.584	0.159	0.182	0	0.608	0.459
EPB41L2	CD44	9606.ENSP00000338481	9606.ENSP00000398632	0	0	0	0	0	0	0	0.459	0.459
OPCML	RGS7	9606.ENSP00000330862	9606.ENSP00000355523	0	0	0	0	0.337	0	0	0.218	0.459
RGS7	OPCML	9606.ENSP00000355523	9606.ENSP00000330862	0	0	0	0	0.337	0	0	0.218	0.459
SRGN	DCN	9606.ENSP00000242465	9606.ENSP00000052754	0	0	0	0	0	0	0	0.459	0.459
AQP4	SLC4A4	9606.ENSP00000372654	9606.ENSP00000393557	0	0	0	0	0.23	0	0	0.325	0.458
CAMK2A	VSNL1	9606.ENSP00000381412	9606.ENSP00000384719	0	0	0	0	0.292	0.154	0	0.167	0.458
SLC4A4	AQP4	9606.ENSP00000393557	9606.ENSP00000372654	0	0	0	0	0.23	0	0	0.325	0.458
VSNL1	CAMK2A	9606.ENSP00000384719	9606.ENSP00000381412	0	0	0	0	0.292	0.154	0	0.167	0.458
CD44	FLT1	9606.ENSP00000398632	9606.ENSP00000282397	0	0	0	0	0	0	0	0.458	0.457
FLT1	CD44	9606.ENSP00000282397	9606.ENSP00000398632	0	0	0	0	0	0	0	0.458	0.457
GFAP	OPCML	9606.ENSP00000468500	9606.ENSP00000330862	0	0	0	0	0.369	0	0	0.176	0.457
OPCML	GFAP	9606.ENSP00000330862	9606.ENSP00000468500	0	0	0	0	0.369	0	0	0.176	0.457
CHL1	OPCML	9606.ENSP00000256509	9606.ENSP00000330862	0	0	0	0.612	0.297	0.102	0	0.467	0.455
OPCML	CHL1	9606.ENSP00000330862	9606.ENSP00000256509	0	0	0	0.612	0.297	0.102	0	0.467	0.455
A2M	DCN	9606.ENSP00000323929	9606.ENSP00000052754	0	0	0	0	0.155	0.105	0	0.335	0.453
AQP4	RBFOX1	9606.ENSP00000372654	9606.ENSP00000309117	0	0	0	0	0.441	0	0	0.062	0.453
AQP4	CAMK2A	9606.ENSP00000372654	9606.ENSP00000381412	0	0	0	0	0.38	0	0	0.153	0.453
CAMK2A	AQP4	9606.ENSP00000381412	9606.ENSP00000372654	0	0	0	0	0.38	0	0	0.153	0.453
DCN	A2M	9606.ENSP00000052754	9606.ENSP00000323929	0	0	0	0	0.155	0.105	0	0.335	0.453
RBFOX1	AQP4	9606.ENSP00000309117	9606.ENSP00000372654	0	0	0	0	0.441	0	0	0.062	0.453
B2M	EGFR	9606.ENSP00000452780	9606.ENSP00000275493	0	0	0	0	0.061	0	0	0.441	0.452
EGFR	B2M	9606.ENSP00000275493	9606.ENSP00000452780	0	0	0	0	0.061	0	0	0.441	0.452
AQP4	GRIA1	9606.ENSP00000372654	9606.ENSP00000428994	0	0	0	0	0.308	0	0	0.239	0.451
GRIA1	AQP4	9606.ENSP00000428994	9606.ENSP00000372654	0	0	0	0	0.308	0	0	0.239	0.451
GRM5	VSNL1	9606.ENSP00000306138	9606.ENSP00000384719	0	0	0	0	0.293	0.056	0	0.242	0.45
VSNL1	GRM5	9606.ENSP00000384719	9606.ENSP00000306138	0	0	0	0	0.293	0.056	0	0.242	0.45
CHL1	EGFR	9606.ENSP00000256509	9606.ENSP00000275493	0	0	0	0	0.062	0.184	0	0.337	0.448
EGFR	CHL1	9606.ENSP00000275493	9606.ENSP00000256509	0	0	0	0	0.062	0.184	0	0.337	0.448
CNKSR2	KALRN	9606.ENSP00000368824	9606.ENSP00000240874	0	0	0	0	0.09	0.155	0	0.338	0.447
EGFR	MARCKS	9606.ENSP00000275493	9606.ENSP00000478061	0	0	0	0	0	0	0	0.447	0.447
KALRN	CNKSR2	9606.ENSP00000240874	9606.ENSP00000368824	0	0	0	0	0.09	0.155	0	0.338	0.447
MARCKS	EGFR	9606.ENSP00000478061	9606.ENSP00000275493	0	0	0	0	0	0	0	0.447	0.447
NEGR1	PLP1	9606.ENSP00000350364	9606.ENSP00000481006	0	0	0	0	0.121	0.394	0	0.043	0.445
PLP1	NEGR1	9606.ENSP00000481006	9606.ENSP00000350364	0	0	0	0	0.121	0.394	0	0.043	0.445
OPCML	PLP1	9606.ENSP00000330862	9606.ENSP00000481006	0	0	0	0	0.37	0.136	0	0.058	0.443
PLP1	OPCML	9606.ENSP00000481006	9606.ENSP00000330862	0	0	0	0	0.37	0.136	0	0.058	0.443
RIMS2	SYT1	9606.ENSP00000262231	9606.ENSP00000261205	0	0	0	0.57	0.203	0	0	0.711	0.443
SYT1	RIMS2	9606.ENSP00000261205	9606.ENSP00000262231	0	0	0	0.57	0.203	0	0	0.711	0.443
NRXN3	OPCML	9606.ENSP00000451648	9606.ENSP00000330862	0	0	0	0	0.232	0	0	0.301	0.44
OPCML	NRXN3	9606.ENSP00000330862	9606.ENSP00000451648	0	0	0	0	0.232	0	0	0.301	0.44
CCK	SYT1	9606.ENSP00000379472	9606.ENSP00000261205	0	0	0	0	0.35	0	0	0.172	0.439
DPP6	NRXN3	9606.ENSP00000367001	9606.ENSP00000451648	0	0	0	0	0.202	0	0	0.326	0.439
NRXN3	DPP6	9606.ENSP00000451648	9606.ENSP00000367001	0	0	0	0	0.202	0	0	0.326	0.439
SYT1	CCK	9606.ENSP00000261205	9606.ENSP00000379472	0	0	0	0	0.35	0	0	0.172	0.439
NEGR1	RBFOX1	9606.ENSP00000350364	9606.ENSP00000309117	0	0	0	0	0.159	0	0	0.359	0.438
RBFOX1	NEGR1	9606.ENSP00000309117	9606.ENSP00000350364	0	0	0	0	0.159	0	0	0.359	0.438
GRIA4	SYT1	9606.ENSP00000282499	9606.ENSP00000261205	0	0	0	0	0.218	0.069	0	0.287	0.436
SYT1	GRIA4	9606.ENSP00000261205	9606.ENSP00000282499	0	0	0	0	0.218	0.069	0	0.287	0.436
CD44	FGF12	9606.ENSP00000398632	9606.ENSP00000413496	0	0	0	0	0	0	0	0.435	0.435
FGF12	CD44	9606.ENSP00000413496	9606.ENSP00000398632	0	0	0	0	0	0	0	0.435	0.435
EGFR	FGF12	9606.ENSP00000275493	9606.ENSP00000413496	0	0	0	0	0	0	0	0.434	0.434
EPB41L2	GRIA4	9606.ENSP00000338481	9606.ENSP00000282499	0	0	0	0	0	0.063	0	0.421	0.434
FGF12	EGFR	9606.ENSP00000413496	9606.ENSP00000275493	0	0	0	0	0	0	0	0.434	0.434
GRIA4	EPB41L2	9606.ENSP00000282499	9606.ENSP00000338481	0	0	0	0	0	0.063	0	0.421	0.434
KCNAB1	KCNIP4	9606.ENSP00000419952	9606.ENSP00000371587	0	0	0	0	0.135	0	0	0.37	0.432
KCNIP4	KCNAB1	9606.ENSP00000371587	9606.ENSP00000419952	0	0	0	0	0.135	0	0	0.37	0.432
CCK	GFAP	9606.ENSP00000379472	9606.ENSP00000468500	0	0	0	0	0.357	0	0	0.149	0.43
GFAP	CCK	9606.ENSP00000468500	9606.ENSP00000379472	0	0	0	0	0.357	0	0	0.149	0.43
GPR37	TCF7L2	9606.ENSP00000306449	9606.ENSP00000358404	0	0	0	0	0	0	0	0.43	0.43
TCF7L2	GPR37	9606.ENSP00000358404	9606.ENSP00000306449	0	0	0	0	0	0	0	0.43	0.43
EFNA5	SLIT2	9606.ENSP00000328777	9606.ENSP00000422591	0	0	0	0	0.089	0.056	0	0.389	0.428
GFAP	RBFOX1	9606.ENSP00000468500	9606.ENSP00000309117	0	0	0	0	0.347	0	0	0.16	0.428
RBFOX1	GFAP	9606.ENSP00000309117	9606.ENSP00000468500	0	0	0	0	0.347	0	0	0.16	0.428
SLIT2	EFNA5	9606.ENSP00000422591	9606.ENSP00000328777	0	0	0	0	0.089	0.056	0	0.389	0.428
FGF14	FLT1	9606.ENSP00000365301	9606.ENSP00000282397	0	0	0	0	0	0.183	0	0.326	0.426
FLT1	FGF14	9606.ENSP00000282397	9606.ENSP00000365301	0	0	0	0	0	0.183	0	0.326	0.426
AQP4	SYT1	9606.ENSP00000372654	9606.ENSP00000261205	0	0	0	0	0.22	0	0	0.293	0.425
CDH18	NEGR1	9606.ENSP00000425093	9606.ENSP00000350364	0	0	0	0	0.149	0.07	0	0.332	0.425
NEGR1	CDH18	9606.ENSP00000350364	9606.ENSP00000425093	0	0	0	0	0.149	0.07	0	0.332	0.425
SYT1	AQP4	9606.ENSP00000261205	9606.ENSP00000372654	0	0	0	0	0.22	0	0	0.293	0.425
CAMK2A	OPCML	9606.ENSP00000381412	9606.ENSP00000330862	0	0	0	0	0.383	0	0	0.101	0.422
OPCML	CAMK2A	9606.ENSP00000330862	9606.ENSP00000381412	0	0	0	0	0.383	0	0	0.101	0.422
AHNAK	EGFR	9606.ENSP00000367263	9606.ENSP00000275493	0	0	0	0	0.097	0.246	0	0.218	0.421
EGFR	AHNAK	9606.ENSP00000275493	9606.ENSP00000367263	0	0	0	0	0.097	0.246	0	0.218	0.421
GFAP	GRIA4	9606.ENSP00000468500	9606.ENSP00000282499	0	0	0	0	0.23	0.058	0	0.266	0.421
GRIA4	GFAP	9606.ENSP00000282499	9606.ENSP00000468500	0	0	0	0	0.23	0.058	0	0.266	0.421
CD44	PTN	9606.ENSP00000398632	9606.ENSP00000341170	0	0	0	0	0	0	0	0.42	0.42
DLGAP1	GRIA4	9606.ENSP00000316377	9606.ENSP00000282499	0	0	0	0	0.199	0.078	0	0.277	0.42
GRIA4	DLGAP1	9606.ENSP00000282499	9606.ENSP00000316377	0	0	0	0	0.199	0.078	0	0.277	0.42
NEGR1	RALYL	9606.ENSP00000350364	9606.ENSP00000430128	0	0	0	0	0.142	0.058	0	0.34	0.42
PTN	CD44	9606.ENSP00000341170	9606.ENSP00000398632	0	0	0	0	0	0	0	0.42	0.42
RALYL	NEGR1	9606.ENSP00000430128	9606.ENSP00000350364	0	0	0	0	0.142	0.058	0	0.34	0.42
AQP4	FAM19A1	9606.ENSP00000372654	9606.ENSP00000418575	0	0	0	0	0.298	0	0	0.207	0.419
FAM19A1	AQP4	9606.ENSP00000418575	9606.ENSP00000372654	0	0	0	0	0.298	0	0	0.207	0.419
CNTNAP2	OPCML	9606.ENSP00000354778	9606.ENSP00000330862	0	0	0	0	0.16	0.11	0	0.283	0.417
OPCML	CNTNAP2	9606.ENSP00000330862	9606.ENSP00000354778	0	0	0	0	0.16	0.11	0	0.283	0.417
RGS7	STMN2	9606.ENSP00000355523	9606.ENSP00000429243	0	0	0	0	0.287	0	0	0.216	0.417
STMN2	RGS7	9606.ENSP00000429243	9606.ENSP00000355523	0	0	0	0	0.287	0	0	0.216	0.417
CDH18	RBFOX1	9606.ENSP00000425093	9606.ENSP00000309117	0	0	0	0	0.118	0	0	0.365	0.416
RBFOX1	CDH18	9606.ENSP00000309117	9606.ENSP00000425093	0	0	0	0	0.118	0	0	0.365	0.416
CHRM3	LPAR1	9606.ENSP00000255380	9606.ENSP00000363553	0	0	0	0	0	0	0	0.415	0.415
LPAR1	CHRM3	9606.ENSP00000363553	9606.ENSP00000255380	0	0	0	0	0	0	0	0.415	0.415
PLP1	PTN	9606.ENSP00000481006	9606.ENSP00000341170	0	0	0	0	0.338	0	0	0.152	0.415
PTN	PLP1	9606.ENSP00000341170	9606.ENSP00000481006	0	0	0	0	0.338	0	0	0.152	0.415
AQP4	OPCML	9606.ENSP00000372654	9606.ENSP00000330862	0	0	0	0	0.415	0	0	0	0.414
OPCML	AQP4	9606.ENSP00000330862	9606.ENSP00000372654	0	0	0	0	0.415	0	0	0	0.414
AQP4	CHL1	9606.ENSP00000372654	9606.ENSP00000256509	0	0	0	0	0.309	0	0	0.185	0.413
CHL1	AQP4	9606.ENSP00000256509	9606.ENSP00000372654	0	0	0	0	0.309	0	0	0.185	0.413
AQP4	VSNL1	9606.ENSP00000372654	9606.ENSP00000384719	0	0	0	0	0.314	0.104	0	0.119	0.411
CAMK2A	CCK	9606.ENSP00000381412	9606.ENSP00000379472	0	0	0	0	0.348	0	0	0.134	0.411
CCK	CAMK2A	9606.ENSP00000379472	9606.ENSP00000381412	0	0	0	0	0.348	0	0	0.134	0.411
CHL1	PLP1	9606.ENSP00000256509	9606.ENSP00000481006	0	0	0	0	0.23	0.178	0	0.145	0.411
NRXN3	RALYL	9606.ENSP00000451648	9606.ENSP00000430128	0	0	0	0	0.158	0	0	0.328	0.411
PLP1	CHL1	9606.ENSP00000481006	9606.ENSP00000256509	0	0	0	0	0.23	0.178	0	0.145	0.411
RALYL	NRXN3	9606.ENSP00000430128	9606.ENSP00000451648	0	0	0	0	0.158	0	0	0.328	0.411
VSNL1	AQP4	9606.ENSP00000384719	9606.ENSP00000372654	0	0	0	0	0.314	0.104	0	0.119	0.411
CBLN2	DPP6	9606.ENSP00000269503	9606.ENSP00000367001	0	0	0	0	0.124	0	0	0.353	0.409
DPP6	CBLN2	9606.ENSP00000367001	9606.ENSP00000269503	0	0	0	0	0.124	0	0	0.353	0.409
PLP1	STMN2	9606.ENSP00000481006	9606.ENSP00000429243	0	0	0	0	0.302	0	0	0.187	0.409
STMN2	PLP1	9606.ENSP00000429243	9606.ENSP00000481006	0	0	0	0	0.302	0	0	0.187	0.409
GRIA4	PLP1	9606.ENSP00000282499	9606.ENSP00000481006	0	0	0	0	0.31	0.064	0	0.156	0.408
PLP1	GRIA4	9606.ENSP00000481006	9606.ENSP00000282499	0	0	0	0	0.31	0.064	0	0.156	0.408
STMN2	VSNL1	9606.ENSP00000429243	9606.ENSP00000384719	0	0	0	0	0.231	0.062	0	0.245	0.408
VSNL1	STMN2	9606.ENSP00000384719	9606.ENSP00000429243	0	0	0	0	0.231	0.062	0	0.245	0.408
ATP8A2	RALYL	9606.ENSP00000371070	9606.ENSP00000430128	0	0	0	0	0.133	0.103	0	0.299	0.407
EGFR	TCF7L2	9606.ENSP00000275493	9606.ENSP00000358404	0	0	0	0	0	0	0	0.407	0.407
RALYL	ATP8A2	9606.ENSP00000430128	9606.ENSP00000371070	0	0	0	0	0.133	0.103	0	0.299	0.407
TCF7L2	EGFR	9606.ENSP00000358404	9606.ENSP00000275493	0	0	0	0	0	0	0	0.407	0.407
CAMK2A	CHRM3	9606.ENSP00000381412	9606.ENSP00000255380	0	0	0	0	0.109	0.176	0	0.255	0.406
CHRM3	CAMK2A	9606.ENSP00000255380	9606.ENSP00000381412	0	0	0	0	0.109	0.176	0	0.255	0.406
AQP4	CRYAB	9606.ENSP00000372654	9606.ENSP00000433560	0	0	0	0	0.351	0	0	0.119	0.404
CRYAB	AQP4	9606.ENSP00000433560	9606.ENSP00000372654	0	0	0	0	0.351	0	0	0.119	0.404
DOCK7	STMN2	9606.ENSP00000251157	9606.ENSP00000429243	0	0	0	0	0	0	0	0.404	0.404
STMN2	DOCK7	9606.ENSP00000429243	9606.ENSP00000251157	0	0	0	0	0	0	0	0.404	0.404
CAMK2A	EGFR	9606.ENSP00000381412	9606.ENSP00000275493	0	0	0	0	0.062	0.289	0	0.175	0.402
CAMK2A	MOBP	9606.ENSP00000381412	9606.ENSP00000312293	0	0	0	0	0.344	0	0	0.126	0.402
CHL1	GRIA1	9606.ENSP00000256509	9606.ENSP00000428994	0	0	0	0	0.199	0.056	0	0.273	0.402
EGFR	CAMK2A	9606.ENSP00000275493	9606.ENSP00000381412	0	0	0	0	0.062	0.289	0	0.175	0.402
GRIA1	CHL1	9606.ENSP00000428994	9606.ENSP00000256509	0	0	0	0	0.199	0.056	0	0.273	0.402
GRIA1	OPHN1	9606.ENSP00000428994	9606.ENSP00000347710	0	0	0	0	0.062	0	0	0.388	0.402
GRIA3	SYT1	9606.ENSP00000481554	9606.ENSP00000261205	0	0	0	0	0.171	0.069	0	0.287	0.402
MOBP	CAMK2A	9606.ENSP00000312293	9606.ENSP00000381412	0	0	0	0	0.344	0	0	0.126	0.402
OPHN1	GRIA1	9606.ENSP00000347710	9606.ENSP00000428994	0	0	0	0	0.062	0	0	0.388	0.402
SYT1	GRIA3	9606.ENSP00000261205	9606.ENSP00000481554	0	0	0	0	0.171	0.069	0	0.287	0.402
AQP4	STMN2	9606.ENSP00000372654	9606.ENSP00000429243	0	0	0	0	0.299	0	0	0.181	0.401
CAMK2A	STMN2	9606.ENSP00000381412	9606.ENSP00000429243	0	0	0	0	0.346	0.056	0	0.108	0.401
GRM5	PLP1	9606.ENSP00000306138	9606.ENSP00000481006	0	0	0	0	0.35	0	0	0.116	0.401
PLP1	GRM5	9606.ENSP00000481006	9606.ENSP00000306138	0	0	0	0	0.35	0	0	0.116	0.401
STMN2	AQP4	9606.ENSP00000429243	9606.ENSP00000372654	0	0	0	0	0.299	0	0	0.181	0.401
STMN2	CAMK2A	9606.ENSP00000429243	9606.ENSP00000381412	0	0	0	0	0.346	0.056	0	0.108	0.401

## Sheet: Supplementary Table S6
Supplementary Table S6: The key regulatory genes in the 8 cell types.
Gene	Cell_type	PFC	EC
GFAP	Astro	up	down
GFAP	Endo	up	up
AQP4	Astro	down	down
GRM5	Inhib	down	up
GRM5	unknown	up	up
DLGAP1	Endo	up	down
DLGAP1	unknown	up	down
CAMK2A	Ex	down	up
GRIA1	Endo	down	up
GRIA3	Inhib	down	up
GRIA4	Ex	down	up
GRIA4	Endo	up	up
CD44	Astro	up	up
CD44	unknown	up	up
EGFR	Endo	down	down
DCN	Endo	up	down
VCAN	Astro	up	up
LPAR1	unknown	up	down
CHL1	Endo	up	up
CHL1	unknown	up	up
MSN	Endo	down	up
SRGN	Micro	down	down
RGS1	Micro	down	down
RGS7	Ex	down	up
RGS7	Endo	up	up

## Sheet: Supplementary Table S7
Supplementary table S7: The GO (BP) enrichment analysis for key regulatory genes
ID	Description	GeneRatio	BgRatio	pvalue	p.adjust	qvalue	geneID	Count
GO:0007215	glutamate receptor signaling pathway	2022-04-18	53/18862	1.65074e-07	0.000120009	7.92357e-05	GRM5/GRIA1/GRIA3/GRIA4	4
GO:0099601	regulation of neurotransmitter receptor activity	2022-04-18	81/18862	9.2241e-07	0.000259748	0.000171498	DLGAP1/GRIA1/GRIA3/GRIA4	4
GO:0050804	modulation of chemical synaptic transmission	2022-06-18	405/18862	1.40881e-06	0.000259748	0.000171498	GRM5/DLGAP1/CAMK2A/GRIA1/EGFR/SRGN	6
GO:0099177	regulation of trans-synaptic signaling	2022-06-18	406/18862	1.42915e-06	0.000259748	0.000171498	GRM5/DLGAP1/CAMK2A/GRIA1/EGFR/SRGN	6
GO:0035235	ionotropic glutamate receptor signaling pathway	2022-03-18	27/18862	2.10404e-06	0.000305927	0.000201988	GRIA1/GRIA3/GRIA4	3
GO:2000310	regulation of NMDA receptor activity	2022-03-18	36/18862	5.1085e-06	0.00061898	0.00040868	GRIA1/GRIA3/GRIA4	3
GO:0010469	regulation of signaling receptor activity	2022-04-18	188/18862	2.62202e-05	0.00242115	0.00159856	DLGAP1/GRIA1/GRIA3/GRIA4	4
GO:0006027	glycosaminoglycan catabolic process	2022-03-18	62/18862	2.66427e-05	0.00242115	0.00159856	CD44/DCN/VCAN	3
GO:0006026	aminoglycan catabolic process	2022-03-18	68/18862	3.51785e-05	0.00284164	0.00187619	CD44/DCN/VCAN	3
GO:0099566	regulation of postsynaptic cytosolic calcium ion concentration	2022-02-18	11/18862	4.70675e-05	0.0034218	0.00225924	GRM5/GRIA1	2
GO:0030208	dermatan sulfate biosynthetic process	2022-02-18	12/18862	5.6449e-05	0.00372866	0.00246184	DCN/VCAN	2
GO:0030205	dermatan sulfate metabolic process	2022-02-18	13/18862	6.66747e-05	0.00372866	0.00246184	DCN/VCAN	2
GO:0070486	leukocyte aggregation	2022-02-18	13/18862	6.66747e-05	0.00372866	0.00246184	CD44/MSN	2
GO:0030207	chondroitin sulfate catabolic process	2022-02-18	14/18862	7.77432e-05	0.00403709	0.00266548	DCN/VCAN	2
GO:0032412	regulation of ion transmembrane transporter activity	2022-04-18	257/18862	8.86386e-05	0.00407361	0.00268959	GRM5/GRIA1/GRIA3/GRIA4	4
GO:0050651	dermatan sulfate proteoglycan biosynthetic process	2022-02-18	15/18862	8.9653e-05	0.00407361	0.00268959	DCN/VCAN	2
GO:0050655	dermatan sulfate proteoglycan metabolic process	2022-02-18	16/18862	0.000102403	0.00420978	0.0027795	DCN/VCAN	2
GO:0022898	regulation of transmembrane transporter activity	2022-04-18	268/18862	0.000104231	0.00420978	0.0027795	GRM5/GRIA1/GRIA3/GRIA4	4
GO:0032409	regulation of transporter activity	2022-04-18	283/18862	0.000128598	0.00492056	0.00324879	GRM5/GRIA1/GRIA3/GRIA4	4
GO:1903510	mucopolysaccharide metabolic process	2022-03-18	115/18862	0.000168519	0.00612567	0.00404446	CD44/DCN/VCAN	3
GO:0018209	peptidyl-serine modification	2022-04-18	333/18862	0.000240041	0.00830998	0.00548664	CAMK2A/CD44/EGFR/DCN	4
GO:0030206	chondroitin sulfate biosynthetic process	2022-02-18	25/18862	0.000254707	0.00841691	0.00555725	DCN/VCAN	2
GO:0060078	regulation of postsynaptic membrane potential	2022-03-18	136/18862	0.000276377	0.00873592	0.00576787	GRM5/GRIA1/GRIA3	3
GO:0050650	chondroitin sulfate proteoglycan biosynthetic process	2022-02-18	30/18862	0.000368283	0.0111559	0.00736566	DCN/VCAN	2
GO:0007202	activation of phospholipase C activity	2022-02-18	32/18862	0.000419453	0.0119968	0.00792083	EGFR/LPAR1	2
GO:0030203	glycosaminoglycan metabolic process	2022-03-18	158/18862	0.000429045	0.0119968	0.00792083	CD44/DCN/VCAN	3
GO:0006022	aminoglycan metabolic process	2022-03-18	172/18862	0.000549751	0.014015	0.00925337	CD44/DCN/VCAN	3
GO:0048167	regulation of synaptic plasticity	2022-03-18	176/18862	0.000587835	0.014015	0.00925337	GRM5/CAMK2A/GRIA1	3
GO:0030204	chondroitin sulfate metabolic process	2022-02-18	38/18862	0.000592494	0.014015	0.00925337	DCN/VCAN	2
GO:0071346	cellular response to interferon-gamma	2022-03-18	177/18862	0.000597613	0.014015	0.00925337	AQP4/CAMK2A/CD44	3
GO:2001257	regulation of cation channel activity	2022-03-18	177/18862	0.000597613	0.014015	0.00925337	GRIA1/GRIA3/GRIA4	3
GO:0042391	regulation of membrane potential	2022-04-18	431/18862	0.00063789	0.0144921	0.00956836	GRM5/GRIA1/GRIA3/DCN	4
GO:0050654	chondroitin sulfate proteoglycan metabolic process	2022-02-18	43/18862	0.000758909	0.016262	0.0107369	DCN/VCAN	2
GO:0010863	positive regulation of phospholipase C activity	2022-02-18	44/18862	0.000794598	0.016262	0.0107369	EGFR/LPAR1	2
GO:0048168	regulation of neuronal synaptic plasticity	2022-02-18	44/18862	0.000794598	0.016262	0.0107369	GRM5/CAMK2A	2
GO:0034341	response to interferon-gamma	2022-03-18	197/18862	0.000815584	0.016262	0.0107369	AQP4/CAMK2A/CD44	3
GO:1901136	carbohydrate derivative catabolic process	2022-03-18	198/18862	0.000827637	0.016262	0.0107369	CD44/DCN/VCAN	3
GO:1900274	regulation of phospholipase C activity	2022-02-18	46/18862	0.000868372	0.0166133	0.0109689	EGFR/LPAR1	2
GO:0072507	divalent inorganic cation homeostasis	2022-04-18	499/18862	0.00110249	0.0205516	0.0135691	GRM5/GRIA1/EGFR/LPAR1	4
GO:0044273	sulfur compound catabolic process	2022-02-18	56/18862	0.00128479	0.0233511	0.0154175	DCN/VCAN	2
GO:0007611	learning or memory	2022-03-18	235/18862	0.00135675	0.0240575	0.0158839	GRM5/GRIA1/EGFR	3
GO:0010518	positive regulation of phospholipase activity	2022-02-18	60/18862	0.00147335	0.0255029	0.0168382	EGFR/LPAR1	2
GO:0030166	proteoglycan biosynthetic process	2022-02-18	62/18862	0.00157229	0.0265827	0.0175511	DCN/VCAN	2
GO:0050730	regulation of peptidyl-tyrosine phosphorylation	2022-03-18	262/18862	0.00185258	0.0306097	0.02021	GRM5/CD44/EGFR	3
GO:0051966	regulation of synaptic transmission, glutamatergic	2022-02-18	69/18862	0.00194291	0.0313888	0.0207244	GRM5/EGFR	2
GO:0010517	regulation of phospholipase activity	2022-02-18	70/18862	0.00199892	0.0315917	0.0208583	EGFR/LPAR1	2
GO:0050890	cognition	2022-03-18	276/18862	0.00214894	0.0328899	0.0217155	GRM5/GRIA1/EGFR	3
GO:0060193	positive regulation of lipase activity	2022-02-18	73/18862	0.00217155	0.0328899	0.0217155	EGFR/LPAR1	2
GO:0022604	regulation of cell morphogenesis	2022-03-18	305/18862	0.00285319	0.0417658	0.0275757	CD44/LPAR1/MSN	3
GO:0019932	second-messenger-mediated signaling	2022-03-18	307/18862	0.0029064	0.0417658	0.0275757	GRM5/EGFR/LPAR1	3
GO:0007193	adenylate cyclase-inhibiting G protein-coupled receptor signaling pathway	2022-02-18	85/18862	0.00293002	0.0417658	0.0275757	LPAR1/RGS1	2
GO:0018105	peptidyl-serine phosphorylation	2022-03-18	310/18862	0.00298737	0.0417658	0.0275757	CAMK2A/CD44/EGFR	3
GO:0006029	proteoglycan metabolic process	2022-02-18	87/18862	0.00306691	0.0420687	0.0277757	DCN/VCAN	2
GO:0035249	synaptic transmission, glutamatergic	2022-02-18	90/18862	0.00327778	0.0441287	0.0291358	GRM5/EGFR	2
GO:0060333	interferon-gamma-mediated signaling pathway	2022-02-18	91/18862	0.00334955	0.044275	0.0292324	CAMK2A/CD44	2
GO:1901655	cellular response to ketone	2022-02-18	92/18862	0.00342205	0.0444256	0.0293319	EGFR/MSN	2
GO:0060191	regulation of lipase activity	2022-02-18	97/18862	0.00379556	0.047744	0.0315229	EGFR/LPAR1	2
GO:0060996	dendritic spine development	2022-02-18	98/18862	0.00387245	0.047744	0.0315229	CAMK2A/LPAR1	2
GO:1904062	regulation of cation transmembrane transport	2022-03-18	340/18862	0.00387469	0.047744	0.0315229	GRIA1/GRIA3/GRIA4	3
GO:0051480	regulation of cytosolic calcium ion concentration	2022-03-18	344/18862	0.0040039	0.0485139	0.0320312	GRM5/GRIA1/LPAR1	3

## Sheet: Supplementary Table S8
Supplementary table S8: The GO (MF) enrichment analysis for key regulatory genes
ID	Description	GeneRatio	BgRatio	pvalue	p.adjust	qvalue	geneID	Count
GO:0008066	glutamate receptor activity	2022-04-17	27/18337	8.75437e-09	6.30315e-07	2.76454e-07	GRM5/GRIA1/GRIA3/GRIA4	4
GO:0004970	ionotropic glutamate receptor activity	2022-03-17	19/18337	6.35462e-07	2.28766e-05	1.00336e-05	GRIA1/GRIA3/GRIA4	3
GO:0030594	neurotransmitter receptor activity	2022-04-17	111/18337	2.84821e-06	6.83572e-05	2.99812e-05	GRM5/GRIA1/GRIA3/GRIA4	4
GO:0022824	transmitter-gated ion channel activity	2022-03-17	59/18337	2.08361e-05	0.000290381	0.00012736	GRIA1/GRIA3/GRIA4	3
GO:0022835	transmitter-gated channel activity	2022-03-17	59/18337	2.08361e-05	0.000290381	0.00012736	GRIA1/GRIA3/GRIA4	3
GO:0098960	postsynaptic neurotransmitter receptor activity	2022-03-17	62/18337	2.41984e-05	0.000290381	0.00012736	GRM5/GRIA1/GRIA3	3
GO:0005230	extracellular ligand-gated ion channel activity	2022-03-17	73/18337	3.95449e-05	0.000406747	0.000178398	GRIA1/GRIA3/GRIA4	3
GO:0001540	amyloid-beta binding	2022-03-17	84/18337	6.02018e-05	0.000541817	0.000237639	GRIA1/GRIA3/GRIA4	3
GO:0099094	ligand-gated cation channel activity	2022-03-17	109/18337	0.000130752	0.00104602	0.000458781	GRIA1/GRIA3/GRIA4	3
GO:0005540	hyaluronic acid binding	2022-02-17	22/18337	0.000184846	0.0012099	0.000530659	CD44/VCAN	2
GO:0030021	extracellular matrix structural constituent conferring compression resistance	2022-02-17	22/18337	0.000184846	0.0012099	0.000530659	DCN/VCAN	2
GO:0001965	G-protein alpha-subunit binding	2022-02-17	25/18337	0.000239668	0.00137901	0.000604828	LPAR1/RGS1	2
GO:0015276	ligand-gated ion channel activity	2022-03-17	139/18337	0.00026814	0.00137901	0.000604828	GRIA1/GRIA3/GRIA4	3
GO:0022834	ligand-gated channel activity	2022-03-17	139/18337	0.00026814	0.00137901	0.000604828	GRIA1/GRIA3/GRIA4	3
GO:1904315	transmitter-gated ion channel activity involved in regulation of postsynaptic membrane potential	2022-02-17	44/18337	0.000747966	0.00323359	0.00141824	GRIA1/GRIA3	2
GO:0005516	calmodulin binding	2022-03-17	198/18337	0.000754128	0.00323359	0.00141824	CAMK2A/EGFR/RGS1	3
GO:0015267	channel activity	2022-04-17	477/18337	0.000821972	0.00323359	0.00141824	AQP4/GRIA1/GRIA3/GRIA4	4
GO:0022803	passive transmembrane transporter activity	2022-04-17	478/18337	0.000828434	0.00323359	0.00141824	AQP4/GRIA1/GRIA3/GRIA4	4
GO:0099529	neurotransmitter receptor activity involved in regulation of postsynaptic membrane potential	2022-02-17	47/18337	0.000853309	0.00323359	0.00141824	GRIA1/GRIA3	2
GO:0005539	glycosaminoglycan binding	2022-03-17	228/18337	0.00113411	0.0040828	0.0017907	CD44/DCN/VCAN	3
GO:0005518	collagen binding	2022-02-17	68/18337	0.00177773	0.00609508	0.00267328	CD44/DCN	2
GO:0030165	PDZ domain binding	2022-02-17	83/18337	0.00263407	0.0086206	0.00378097	GRIA1/LPAR1	2
GO:0042277	peptide binding	2022-03-17	315/18337	0.00285563	0.00893937	0.00392077	GRIA1/GRIA3/GRIA4	3
GO:0005261	cation channel activity	2022-03-17	333/18337	0.00334075	0.00995047	0.00436424	GRIA1/GRIA3/GRIA4	3
GO:0022836	gated channel activity	2022-03-17	337/18337	0.00345502	0.00995047	0.00436424	GRIA1/GRIA3/GRIA4	3
GO:0005200	structural constituent of cytoskeleton	2022-02-17	103/18337	0.00402204	0.011138	0.00488507	GFAP/MSN	2
GO:0033218	amide binding	2022-03-17	391/18337	0.00523812	0.0139683	0.00612645	GRIA1/GRIA3/GRIA4	3
GO:0005216	ion channel activity	2022-03-17	429/18337	0.00677401	0.0174189	0.00763986	GRIA1/GRIA3/GRIA4	3
GO:0005201	extracellular matrix structural constituent	2022-02-17	170/18337	0.0106055	0.0263309	0.0115486	DCN/VCAN	2
GO:0015250	water channel activity	2022-01-17	12/18337	0.0110718	0.0265723	0.0116545	AQP4	1
GO:0005372	water transmembrane transporter activity	2022-01-17	14/18337	0.0129058	0.0299749	0.0131469	AQP4	1
GO:0045125	bioactive lipid receptor activity	2022-01-17	15/18337	0.0138217	0.0310988	0.0136398	LPAR1	1
GO:0030296	protein tyrosine kinase activator activity	2022-01-17	19/18337	0.017477	0.0381316	0.0167244	GRM5	1
GO:0031681	G-protein beta-subunit binding	2022-01-17	20/18337	0.0183888	0.038941	0.0170794	RGS7	1
GO:0009931	calcium-dependent protein serine/threonine kinase activity	2022-01-17	23/18337	0.0211195	0.0434458	0.0190552	CAMK2A	1
GO:0010857	calcium-dependent protein kinase activity	2022-01-17	24/18337	0.0220282	0.0440563	0.0193229	CAMK2A	1
GO:0004709	MAP kinase kinase kinase activity	2022-01-17	25/18337	0.022936	0.0446322	0.0195755	EGFR	1
GO:0004683	calmodulin-dependent protein kinase activity	2022-01-17	27/18337	0.0247493	0.0468935	0.0205673	CAMK2A	1
GO:0005096	GTPase activator activity	2022-02-17	276/18337	0.0264536	0.0488374	0.0214199	RGS1/RGS7	2

## Sheet: Supplementary Table S9
Supplementary table S9: The GO (CC) enrichment analysis for key regulatory genes
ID	Description	GeneRatio	BgRatio	pvalue	p.adjust	qvalue	geneID	Count
GO:0030139	endocytic vesicle	2022-06-18	307/19520	2.28212e-07	1.70078e-05	8.62595e-06	CAMK2A/GRIA1/GRIA3/GRIA4/EGFR/LPAR1	6
GO:0043197	dendritic spine	2022-05-18	177/19520	4.5107e-07	1.70078e-05	8.62595e-06	CAMK2A/GRIA1/GRIA3/GRIA4/LPAR1	5
GO:0044309	neuron spine	2022-05-18	178/19520	4.63848e-07	1.70078e-05	8.62595e-06	CAMK2A/GRIA1/GRIA3/GRIA4/LPAR1	5
GO:0032281	AMPA glutamate receptor complex	2022-03-18	25/19520	1.49516e-06	4.11169e-05	2.08535e-05	GRIA1/GRIA3/GRIA4	3
GO:0099572	postsynaptic specialization	2022-05-18	333/19520	1.00084e-05	0.000179965	9.12743e-05	GRM5/DLGAP1/CAMK2A/GRIA1/SRGN	5
GO:0008328	ionotropic glutamate receptor complex	2022-03-18	48/19520	1.10955e-05	0.000179965	9.12743e-05	GRIA1/GRIA3/GRIA4	3
GO:0098878	neurotransmitter receptor complex	2022-03-18	50/19520	1.2559e-05	0.000179965	9.12743e-05	GRIA1/GRIA3/GRIA4	3
GO:0030666	endocytic vesicle membrane	2022-04-18	163/19520	1.30884e-05	0.000179965	9.12743e-05	CAMK2A/GRIA1/GRIA3/GRIA4	4
GO:0016323	basolateral plasma membrane	2022-04-18	211/19520	3.60531e-05	0.000440649	0.000223487	AQP4/CD44/EGFR/MSN	4
GO:0009925	basal plasma membrane	2022-04-18	240/19520	5.95533e-05	0.000655087	0.000332245	AQP4/CD44/EGFR/MSN	4
GO:0045178	basal part of cell	2022-04-18	258/19520	7.88492e-05	0.000788492	0.000399905	AQP4/CD44/EGFR/MSN	4
GO:0045211	postsynaptic membrane	2022-04-18	265/19520	8.74616e-05	0.000801732	0.00040662	GRM5/GRIA1/GRIA3/GRIA4	4
GO:0014069	postsynaptic density	2022-04-18	313/19520	0.000166151	0.00138732	0.000703618	GRM5/DLGAP1/CAMK2A/GRIA1	4
GO:0032279	asymmetric synapse	2022-04-18	318/19520	0.000176568	0.00138732	0.000703618	GRM5/DLGAP1/CAMK2A/GRIA1	4
GO:0098984	neuron to neuron synapse	2022-04-18	342/19520	0.000233276	0.00171069	0.000867622	GRM5/DLGAP1/CAMK2A/GRIA1	4
GO:0097060	synaptic membrane	2022-04-18	368/19520	0.000308443	0.00212055	0.00107549	GRM5/GRIA1/GRIA3/GRIA4	4
GO:0060076	excitatory synapse	2022-02-18	46/19520	0.000811494	0.00525084	0.00266311	GRIA1/GRIA3	2
GO:0034703	cation channel complex	2022-03-18	222/19520	0.00104384	0.00637904	0.0032353	GRIA1/GRIA3/GRIA4	3
GO:0098685	Schaffer collateral - CA1 synapse	2022-02-18	67/19520	0.00171378	0.00992191	0.00503216	GRM5/SRGN	2
GO:0034702	ion channel complex	2022-03-18	301/19520	0.00249481	0.0136678	0.006932	GRIA1/GRIA3/GRIA4	3
GO:0098978	glutamatergic synapse	2022-03-18	308/19520	0.00266278	0.0136678	0.006932	DLGAP1/GRIA1/SRGN	3
GO:0098839	postsynaptic density membrane	2022-02-18	86/19520	0.00280385	0.0136678	0.006932	GRM5/GRIA1	2
GO:0098802	plasma membrane signaling receptor complex	2022-03-18	318/19520	0.0029147	0.0136678	0.006932	GRIA1/GRIA3/GRIA4	3
GO:1902495	transmembrane transporter complex	2022-03-18	323/19520	0.00304601	0.0136678	0.006932	GRIA1/GRIA3/GRIA4	3
GO:0005902	microvillus	2022-02-18	91/19520	0.00313283	0.0136678	0.006932	CD44/MSN	2
GO:0031253	cell projection membrane	2022-03-18	337/19520	0.00343301	0.0136678	0.006932	GRIA1/CD44/MSN	3
GO:1990351	transporter complex	2022-03-18	338/19520	0.00346175	0.0136678	0.006932	GRIA1/GRIA3/GRIA4	3
GO:0043202	lysosomal lumen	2022-02-18	96/19520	0.00347908	0.0136678	0.006932	DCN/VCAN	2
GO:0016324	apical plasma membrane	2022-03-18	351/19520	0.00384906	0.0143629	0.00728453	CD44/EGFR/MSN	3
GO:0005796	Golgi lumen	2022-02-18	102/19520	0.00391715	0.0143629	0.00728453	DCN/VCAN	2
GO:0099634	postsynaptic specialization membrane	2022-02-18	109/19520	0.00445905	0.0158224	0.00802478	GRM5/GRIA1	2
GO:0045177	apical part of cell	2022-03-18	414/19520	0.00609848	0.0206012	0.0104485	CD44/EGFR/MSN	3
GO:0005925	focal adhesion	2022-03-18	416/19520	0.00618037	0.0206012	0.0104485	CD44/EGFR/MSN	3
GO:0030055	cell-substrate junction	2022-03-18	423/19520	0.00647224	0.0209396	0.0106201	CD44/EGFR/MSN	3
GO:0043025	neuronal cell body	2022-03-18	474/19520	0.00884969	0.0278133	0.0141063	GRIA1/GRIA4/LPAR1	3
GO:0031901	early endosome membrane	2022-02-18	162/19520	0.00959849	0.0293287	0.0148748	GRIA1/EGFR	2
GO:0005775	vacuolar lumen	2022-02-18	173/19520	0.0108852	0.0310615	0.0157537	DCN/VCAN	2
GO:0031256	leading edge membrane	2022-02-18	173/19520	0.0108852	0.0310615	0.0157537	GRIA1/CD44	2
GO:0098688	parallel fiber to Purkinje cell synapse	2022-01-18	12/19520	0.0110127	0.0310615	0.0157537	GRIA3	1
GO:0001931	uropod	2022-01-18	13/19520	0.0119252	0.0314074	0.0159291	MSN	1
GO:0031254	cell trailing edge	2022-01-18	13/19520	0.0119252	0.0314074	0.0159291	MSN	1
GO:0030662	coated vesicle membrane	2022-02-18	182/19520	0.0119919	0.0314074	0.0159291	GRIA1/EGFR	2
GO:0099091	postsynaptic specialization, intracellular component	2022-01-18	14/19520	0.012837	0.0328388	0.0166551	SRGN	1
GO:0032591	dendritic spine membrane	2022-01-18	15/19520	0.0137479	0.0343698	0.0174316	GRIA1	1
GO:0097449	astrocyte projection	2022-01-18	17/19520	0.0155675	0.0380538	0.0193	AQP4	1
GO:0031143	pseudopodium	2022-01-18	18/19520	0.016476	0.0388422	0.0196999	MSN	1
GO:0098858	actin-based cell projection	2022-02-18	216/19520	0.0165962	0.0388422	0.0196999	CD44/MSN	2
GO:0031258	lamellipodium membrane	2022-01-18	22/19520	0.0201024	0.0460679	0.0233646	CD44	1

## Sheet: Supplementary Table S10
Supplementary table S10: The KEGG enrichment analysis for key regulatory genes
ID	Description	GeneRatio	BgRatio	pvalue	p.adjust	qvalue	geneID	Count
hsa04724	Glutamatergic synapse	2022-05-14	114/8142	8.92e-07	8.21e-05	6.2e-05	2915/9229/2890/2892/2893	5
hsa05031	Amphetamine addiction	2022-04-14	69/8142	4.44e-06	0.000204054	0.000154091	815/2890/2892/2893	4
hsa05205	Proteoglycans in cancer	2022-05-14	205/8142	1.6e-05	0.000397756	0.000300365	815/960/1956/1634/4478	5
hsa04713	Circadian entrainment	2022-04-14	97/8142	1.73e-05	0.000397756	0.000300365	815/2890/2892/2893	4
hsa05033	Nicotine addiction	2022-03-14	40/8142	3.85e-05	0.000708743	0.000535207	2890/2892/2893	3
hsa04728	Dopaminergic synapse	2022-04-14	132/8142	5.83e-05	0.000893221	0.000674515	815/2890/2892/2893	4
hsa04723	Retrograde endocannabinoid signaling	2022-04-14	148/8142	9.11e-05	0.00119686	0.000903807	2915/2890/2892/2893	4
hsa04720	Long-term potentiation	2022-03-14	67/8142	0.000181713	0.0020897	0.00157803	2915/815/2890	3
hsa04080	Neuroactive ligand-receptor interaction	2022-05-14	362/8142	0.000242576	0.00247966	0.00187252	2915/2890/2892/2893/1902	5
hsa04540	Gap junction	2022-03-14	88/8142	0.000407459	0.00356979	0.00269572	2915/1956/1902	3
hsa04024	cAMP signaling pathway	2022-04-14	221/8142	0.000426823	0.00356979	0.00269572	815/2890/2892/2893	4
hsa05022	Pathways of neurodegeneration - multiple diseases	2022-05-14	476/8142	0.00086115	0.00660215	0.00498561	2915/815/2890/2892/2893	5
hsa05016	Huntington disease	2022-04-14	306/8142	0.0014521	0.0102764	0.00776023	2915/2890/2892/2893	4
hsa04072	Phospholipase D signaling pathway	2022-03-14	148/8142	0.00184928	0.0121524	0.00917686	2915/1956/1902	3
hsa04730	Long-term depression	2022-02-14	60/8142	0.00459082	0.028157	0.0212628	2890/2892	2
hsa04810	Regulation of actin cytoskeleton	2022-03-14	218/8142	0.00553929	0.0318509	0.0240522	1956/1902/4478	3
hsa05214	Glioma	2022-02-14	75/8142	0.00709232	0.0369859	0.0279299	815/1956	2
hsa04020	Calcium signaling pathway	2022-03-14	240/8142	0.00723637	0.0369859	0.0279299	2915/815/1956	3
hsa04012	ErbB signaling pathway	2022-02-14	85/8142	0.00903512	0.043749	0.033037	815/1956	2
hsa04912	GnRH signaling pathway	2022-02-14	93/8142	0.0107424	0.0494149	0.0373156	815/1956	2
